# Supplementary material for: Systematic revision of Stegodera Martens, 1876 (Gastropoda, Stylommatophora, Camaenidae), with description of a new genus
Source: Zookeys. 2021 Sep 1;1059:1–21. doi: 10.3897/zookeys.1059.68385 (PMC8426314; doi:10.3897/zookeys.1059.68385)
Supplement: XML Treatment for Stegodera angusticollis [file zookeys.1059.68385-treatment2.xml]

<!DOCTYPE tp:taxon-treatment
  PUBLIC "-//TaxonX//DTD Taxonomic Treatment Publishing DTD v0 20100105//EN" "tax-treatment-NSO.dtd">
<tp:taxon-treatment xmlns:tp="http://www.plazi.org/taxpub"><tp:treatment-meta><kwd-group><label>Taxon classification</label><kwd><named-content xmlns:xlink="http://www.w3.org/1999/xlink" content-type="kingdom">Animalia</named-content></kwd><kwd><named-content xmlns:xlink="http://www.w3.org/1999/xlink" content-type="order">Stylommatophora</named-content></kwd><kwd><named-content xmlns:xlink="http://www.w3.org/1999/xlink" content-type="family">Camaenidae</named-content></kwd></kwd-group><mixed-citation publication-type="journal"><person-group><name><surname>Chen</surname><given-names>Zhe-Yu</given-names></name><name><surname>Lyu</surname><given-names>Zhi-Tong</given-names></name><name><surname>Wu</surname><given-names>Min</given-names></name></person-group><article-title>Systematic revision of <italic><tp:taxon-name><tp:taxon-name-part taxon-name-part-type="genus" reg="Stegodera">Stegodera</tp:taxon-name-part></tp:taxon-name></italic> Martens, 1876 (<tp:taxon-name><tp:taxon-name-part taxon-name-part-type="class">Gastropoda</tp:taxon-name-part></tp:taxon-name>, <tp:taxon-name><tp:taxon-name-part taxon-name-part-type="order">Stylommatophora</tp:taxon-name-part></tp:taxon-name>, <tp:taxon-name><tp:taxon-name-part taxon-name-part-type="family">Camaenidae</tp:taxon-name-part></tp:taxon-name>), with description of a new genus</article-title><source>Zookeys</source><day>01</day><month>9</month><year>2021</year><volume>1059</volume><fpage>1</fpage><lpage>21</lpage><pub-id pub-id-type="doi">10.3897/zookeys.1059.68385</pub-id></mixed-citation></tp:treatment-meta><tp:nomenclature><tp:taxon-name>
                <object-id xmlns:xlink="http://www.w3.org/1999/xlink" content-type="arpha" xlink:type="simple">B0722042-8149-51EB-A94D-D218446E36F0</object-id>
                <tp:taxon-name-part taxon-name-part-type="genus" reg="Stegodera">Stegodera</tp:taxon-name-part>
                <tp:taxon-name-part taxon-name-part-type="species" reg="angusticollis">angusticollis</tp:taxon-name-part>
              </tp:taxon-name><tp:taxon-authority>(Martens, 1875)</tp:taxon-authority><xref ref-type="fig" rid="F1">Figures 1</xref><xref ref-type="fig" rid="F2">, 2</xref><xref ref-type="fig" rid="F3">, 3A</xref><xref ref-type="fig" rid="F4">, 4A–D</xref><xref ref-type="fig" rid="F5">, 5A–C</xref><xref ref-type="fig" rid="F6">, 6A, B</xref><xref ref-type="fig" rid="F8">, 8A–C</xref><tp:nomenclature-citation-list><tp:nomenclature-citation><tp:taxon-name>
                    <tp:taxon-name-part taxon-name-part-type="genus" reg="Helix">Helix</tp:taxon-name-part>
                    <tp:taxon-name-part taxon-name-part-type="species" reg="angusticollis">angusticollis</tp:taxon-name-part>
                  </tp:taxon-name><comment>Martens, 1875a: 2. <xref ref-type="bibr" rid="B22">Martens 1875b</xref>: 185; Pfeiffer 1875: 449, 1876: 149, pl. 134, figs 7–10; <xref ref-type="bibr" rid="B10">Gredler 1882</xref>: 175; <xref ref-type="bibr" rid="B13">Heude 1882</xref>: 36, pl. 15, fig. 8; <xref ref-type="bibr" rid="B23">Möllendorff 1884</xref>: 387.</comment></tp:nomenclature-citation><tp:nomenclature-citation><tp:taxon-name><tp:taxon-name-part taxon-name-part-type="genus" reg="Helix">Helix</tp:taxon-name-part> (<tp:taxon-name-part taxon-name-part-type="subgenus" reg="Stegodera">Stegodera</tp:taxon-name-part>) <tp:taxon-name-part taxon-name-part-type="species" reg="angusticollis">angusticollis</tp:taxon-name-part></tp:taxon-name><comment>. – Martens, 1876 (in <xref ref-type="bibr" rid="B26">Pfeiffer 1870–1876</xref>): 149–150; <xref ref-type="bibr" rid="B27">Pilsbry 1890</xref>: 7, pl. 1, figs 15–17.</comment></tp:nomenclature-citation><tp:nomenclature-citation><tp:taxon-name><tp:taxon-name-part taxon-name-part-type="genus" reg="Plectopylis">Plectopylis</tp:taxon-name-part> (<tp:taxon-name-part taxon-name-part-type="subgenus" reg="Stegodera">Stegodera</tp:taxon-name-part>) <tp:taxon-name-part taxon-name-part-type="species" reg="angusticollis">angusticollis</tp:taxon-name-part></tp:taxon-name><comment>. – Pilsbry 1894: 147.</comment></tp:nomenclature-citation><tp:nomenclature-citation><tp:taxon-name><tp:taxon-name-part taxon-name-part-type="genus" reg="Planispira">Planispira</tp:taxon-name-part> (<tp:taxon-name-part taxon-name-part-type="subgenus" reg="Stegodera">Stegodera</tp:taxon-name-part>) <tp:taxon-name-part taxon-name-part-type="species" reg="angusticollis">angusticollis</tp:taxon-name-part></tp:taxon-name><comment>. – <xref ref-type="bibr" rid="B40">Thiele 1931</xref>: 681.</comment></tp:nomenclature-citation><tp:nomenclature-citation><tp:taxon-name>
                    <tp:taxon-name-part taxon-name-part-type="genus" reg="Stegodera">Stegodera</tp:taxon-name-part>
                    <tp:taxon-name-part taxon-name-part-type="species" reg="angusticollis">angusticollis</tp:taxon-name-part>
                  </tp:taxon-name><comment>. – <xref ref-type="bibr" rid="B11">Gude 1902</xref>: 4; Kobelt 1905: 78; <xref ref-type="bibr" rid="B29">Pilsbry 1905</xref>: 64, 66, pl. 2, figs 1–3; <xref ref-type="bibr" rid="B12">Gude 1920</xref>: 60; <xref ref-type="bibr" rid="B50">Yen 1939</xref>: 126, pl. 13, fig. 9; <xref ref-type="bibr" rid="B51">Zilch 1960</xref>: fig. 2138; <xref ref-type="bibr" rid="B34">Richardson 1983</xref>: 291; <xref ref-type="bibr" rid="B36">Schileyko 2003</xref>: 1512, fig. 1948; <xref ref-type="bibr" rid="B4">Chen and Gao 1987</xref>: 107, fig. 137; Qian et al. 2008: 289, fig. 169; <xref ref-type="bibr" rid="B30">Qian and Zhou 2014</xref>: 120, figure in text.</comment></tp:nomenclature-citation></tp:nomenclature-citation-list></tp:nomenclature><tp:treatment-sec sec-type="material" id="SECID0EI1AG"><title>Museum material examined.</title><p>•<named-content xmlns:xlink="http://www.w3.org/1999/xlink" content-type="dwc:institutional_code" xlink:type="simple">ZMB</named-content>. Moll. 31044, syntype, Poyangsee, China, slg. v. Richthofen; <named-content xmlns:xlink="http://www.w3.org/1999/xlink" content-type="dwc:institutional_code" xlink:type="simple">ZMB</named-content>. •<named-content xmlns:xlink="http://www.w3.org/1999/xlink" content-type="dwc:institutional_code" xlink:type="simple">ZMB</named-content>. Moll. 3710/1 China, slg. Paetel; •SMF27113/3, China: Prov. Hupei, slg. O. v. Moellendorff; •SMF27114/2, China: Wǔ-chang-fú, slg. K. Hashagen (ex. Schmacker); •SMF42579/3, China: Húbei (Hupe), slg. Ehrmann; •<named-content xmlns:xlink="http://www.w3.org/1999/xlink" content-type="dwc:institutional_code" xlink:type="simple">IZCAS</named-content> TM108733/1, Kieou-Kiang; •<named-content xmlns:xlink="http://www.w3.org/1999/xlink" content-type="dwc:institutional_code" xlink:type="simple">IZCAS</named-content> TM158903-158920/18, Ou-tchang h[ien], ex. Musée Heude; •<named-content xmlns:xlink="http://www.w3.org/1999/xlink" content-type="dwc:institutional_code" xlink:type="simple">IZCAS</named-content> TM159272-159397/126, Kieou-Kiang, ex. Musée Heude.</p></tp:treatment-sec><tp:treatment-sec sec-type="material" id="SECID0EM2AG"><title>New material examined.</title><p>•One shell of HBUMM08435 (dissected), Guanyin Cave [观音洞], Taizi Town [太子镇], Yangxin County [阳新县], Huangshi City [黄石市], Hubei Province, China, <named-content xmlns:xlink="http://www.w3.org/1999/xlink" content-type="dwc:verbatimCoordinates" xlink:type="simple"><named-content content-type="geo-json" specific-use="{&#34;type&#34;:&#34;Point&#34;,&#34;coordinates&#34;:[115.190119,30.001060]}" id="NCID0EV2AG" xlink:type="simple">30°0'3.816"N, 115°11'24.428"E</named-content></named-content>, 140 m a.s.l., 2020-X-15, leg. Xiao-Long Wang &amp; Zi-Hao Shen (S<sub>Dmaj</sub> = 26.7 mm, S<sub>Dmin</sub> = 21.3 mm, S<sub>H</sub> = 11.3 mm). •Three shells of <abbrev xmlns:xlink="http://www.w3.org/1999/xlink" content-type="institution" xlink:title="Private collection of Kai-Chen Ouyang" id="ABBRID0EA3AG" xlink:type="simple">OYKC</abbrev>, one shell of <abbrev xmlns:xlink="http://www.w3.org/1999/xlink" content-type="institution" xlink:title="Private collection of Lu Qiu" id="ABBRID0EF3AG" xlink:type="simple">QL</abbrev>, Lushui Lake [陆水湖], Chibi City [赤壁市], Xianning City [咸宁市], Hubei Province, China, <named-content xmlns:xlink="http://www.w3.org/1999/xlink" content-type="dwc:verbatimCoordinates" xlink:type="simple"><named-content content-type="geo-json" specific-use="{&#34;type&#34;:&#34;Point&#34;,&#34;coordinates&#34;:[113.976389,29.670000]}" id="NCID0EN3AG" xlink:type="simple">29°40'12"N, 113°58'35"E</named-content></named-content>, 2020-X-03, leg. Di Yu &amp; Kai-Chen Ouyang.</p></tp:treatment-sec><tp:treatment-sec sec-type="type locality" id="SECID0ES3AG"><title>Type locality.</title><p>Poyang-See (= Poyang Lake [鄱阳湖], Jiangxi).</p></tp:treatment-sec><tp:treatment-sec sec-type="material" id="SECID0EX3AG"><title>Measurements of new material.</title><p>S<sub>Dmaj</sub> = 26.7–30.6 mm, S<sub>Dmin</sub> = 21.3–23.7 mm, S<sub>H</sub> = 11.3–12.2 mm (n = 6).</p></tp:treatment-sec><tp:treatment-sec sec-type="diagnosis" id="SECID0ED4AG"><title>Diagnosis.</title><p>Body whorl completely covering partial penultimate whorl. Penial sheath weakly present. Epiphallic papilla absent. Dart sac apparatus and flagellum present. Mucous glands with numerous tubes.</p></tp:treatment-sec><tp:treatment-sec sec-type="redescription" id="SECID0EI4AG"><title>Redescription.</title><p>Shell (Fig. <xref ref-type="fig" rid="F3">3A</xref>). Sinistral, large, solid, rather flat, five whorls, in chestnut and darker near aperture. Suture impressed. Protoconch 1<sup>1</sup>/<sub>4</sub> whorls. After ~ 3<sup>1</sup>/<sub>2</sub> whorls, growth lines broken into regularly arranged tubercles. Body whorl compressed from the last <sup>1</sup>/<sub>4</sub> to the last <sup>1</sup>/<sub>8</sub> whorls, completely covering corresponding part of penultimate whorl including the suture. After the last <sup>1</sup>/<sub>8</sub> whorls, body whorl becoming as broad as normal again. On the above compressed region, one shorter ventral depression and one longer apical depression present. Aperture semilunar, slightly descending. Peristome chestnut, thickened, expanded, and slightly reflexed. Umbilicus moderately broad; approximately <sup>1</sup>/<sub>5</sub> of shell major diameter. Protoconch visible through umbilicus.</p><p>General anatomy (Fig. <xref ref-type="fig" rid="F4">4A–D</xref>). Head wart absent. On internal body wall of head region between ommatophore insertions with tiny pits rather than glands (Fig. <xref ref-type="fig" rid="F4">4C</xref>). Each side of mantle edge with a leaf-shaped appendage (Fig. <xref ref-type="fig" rid="F4">4A, B</xref>). Body reddish brown, central dorsa with light longitudinal stripes. Sole dirty white. Jaw arcuate; with 12 more or less projecting ribs (Fig. <xref ref-type="fig" rid="F4">4D</xref>).</p><p>Genitalia (Figs <xref ref-type="fig" rid="F5">5A–C</xref>, <xref ref-type="fig" rid="F6">6A, B</xref>). Penis sheath present but thin and very short. Penis medially slightly thickened, moderately long, ~ 8.8 mm, externally simple. Inside penis with several thin longitudinal pilasters. Epiphallus slightly longer than penis. A very thin membranous sac wrapping distal half of penis with distal end connecting basal penial retractor muscle (Fig. <xref ref-type="fig" rid="F6">6B</xref>). Flagellum cylindrical, tapering. Vas deferens thin throughout. Dart sac apparatus distally inserting on vagina. Dart sac small. Dart not observed. Membranous sac surrounding terminal genitalia absent. Accessory sac relatively large. Tubes of mucous glands more than twenty, neatly inserting in a single row on distal and same side of dart sac on accessory sac (Figs <xref ref-type="fig" rid="F5">5C</xref>, <xref ref-type="fig" rid="F6">6B</xref>). From proximal to distal accessory sac, mucous gland tubes increased gradually in length (Figs <xref ref-type="fig" rid="F5">5C</xref>, <xref ref-type="fig" rid="F6">6B</xref>). Papilla distally leading to mucous glands on inner wall of accessory sac integrated into one long thick spongious pilaster on the side of mucous gland tube insertion (Fig. <xref ref-type="fig" rid="F6">6A</xref>). Bursa copulatrix ball-shaped.</p></tp:treatment-sec><tp:treatment-sec sec-type="ecology" id="SECID0E56AG"><title>Ecology.</title><p>This species was observed under litter layer, on nearby rocks and crevices.</p></tp:treatment-sec><tp:treatment-sec sec-type="distribution" id="SECID0EDABG"><title>Distribution.</title><p>Central China: Hubei, Jiangxi (Fig. <xref ref-type="fig" rid="F2">2</xref>).</p><fig id="F2" position="float" orientation="portrait"><object-id xmlns:xlink="http://www.w3.org/1999/xlink" content-type="doi" xlink:type="simple">10.3897/zookeys.1059.68385.figure2</object-id><object-id xmlns:xlink="http://www.w3.org/1999/xlink" content-type="arpha" xlink:type="simple">639839E4-BCB0-57D5-A21D-007DF6E74CD1</object-id><label>Figure 2.</label><caption><p>Distribution of <italic><tp:taxon-name><tp:taxon-name-part taxon-name-part-type="genus" reg="Stegodera">Stegodera</tp:taxon-name-part></tp:taxon-name></italic> and <italic><tp:taxon-name><tp:taxon-name-part taxon-name-part-type="genus" reg="Pseudostegodera">Pseudostegodera</tp:taxon-name-part><tp:taxon-name-part taxon-name-part-type="species" reg="qiului">qiului</tp:taxon-name-part></tp:taxon-name></italic> gen. et sp. nov. Triangle: new locality of <italic><tp:taxon-name><tp:taxon-name-part taxon-name-part-type="genus" reg="Stegodera">Stegodera</tp:taxon-name-part><tp:taxon-name-part taxon-name-part-type="species" reg="angusticollis">angusticollis</tp:taxon-name-part></tp:taxon-name></italic> (Martens, 1875); dashed range: area of <italic><tp:taxon-name><tp:taxon-name-part taxon-name-part-type="genus" reg="Stegodera">Stegodera</tp:taxon-name-part><tp:taxon-name-part taxon-name-part-type="species" reg="angusticollis">angusticollis</tp:taxon-name-part></tp:taxon-name></italic>; circle: type locality of <italic><tp:taxon-name><tp:taxon-name-part taxon-name-part-type="genus" reg="Pseudostegodera">Pseudostegodera</tp:taxon-name-part><tp:taxon-name-part taxon-name-part-type="species" reg="qiului">qiului</tp:taxon-name-part></tp:taxon-name></italic> gen. et sp. nov.</p></caption><graphic xmlns:xlink="http://www.w3.org/1999/xlink" xlink:href="zookeys-1059-001-g002.jpg" position="float" orientation="portrait" xlink:type="simple" id="oo_584115.jpg"><uri content-type="original_file" xlink:type="simple">https://binary.pensoft.net/fig/584115</uri></graphic></fig></tp:treatment-sec><tp:treatment-sec sec-type="remarks" id="SECID0ENCBG"><title>Remarks.</title><p>The peristome of <italic><tp:taxon-name><tp:taxon-name-part taxon-name-part-type="genus" reg="Stegodera">Stegodera</tp:taxon-name-part><tp:taxon-name-part taxon-name-part-type="species" reg="angusticollis">angusticollis</tp:taxon-name-part></tp:taxon-name></italic> is in chestnut in fresh specimens, but in most museum specimens this color gets faint to white. In <italic><tp:taxon-name><tp:taxon-name-part taxon-name-part-type="genus" reg="Stegodera">Stegodera</tp:taxon-name-part><tp:taxon-name-part taxon-name-part-type="species" reg="angusticollis">angusticollis</tp:taxon-name-part></tp:taxon-name></italic>, the compressed part of body whorl usually completely cover the penultimate whorl, while in <italic><tp:taxon-name><tp:taxon-name-part taxon-name-part-type="genus" reg="Pseudostegodera">Pseudostegodera</tp:taxon-name-part><tp:taxon-name-part taxon-name-part-type="species" reg="qiului">qiului</tp:taxon-name-part></tp:taxon-name></italic> gen. et sp. nov. the corresponding part is not so compressed and the compressed part of body whorl can hardly cover the penultimate whorl.</p><fig id="F3" position="float" orientation="portrait"><object-id xmlns:xlink="http://www.w3.org/1999/xlink" content-type="doi" xlink:type="simple">10.3897/zookeys.1059.68385.figure3</object-id><object-id xmlns:xlink="http://www.w3.org/1999/xlink" content-type="arpha" xlink:type="simple">D3C27533-AFA0-5E17-8C5F-9B7B0C0D08B9</object-id><label>Figure 3.</label><caption><p>Shells <bold>A</bold><italic><tp:taxon-name><tp:taxon-name-part taxon-name-part-type="genus" reg="Stegodera">Stegodera</tp:taxon-name-part><tp:taxon-name-part taxon-name-part-type="species" reg="angusticollis">angusticollis</tp:taxon-name-part></tp:taxon-name></italic> Martens, 1876, HBUMM08435 <bold>B–D</bold><italic><tp:taxon-name><tp:taxon-name-part taxon-name-part-type="genus" reg="Pseudostegodera">Pseudostegodera</tp:taxon-name-part><tp:taxon-name-part taxon-name-part-type="species" reg="qiului">qiului</tp:taxon-name-part></tp:taxon-name></italic> gen. et sp. nov., holotype <named-content xmlns:xlink="http://www.w3.org/1999/xlink" content-type="dwc:institutional_code" xlink:type="simple">IZCAS</named-content> TM206978 <bold>C</bold> p rotoconch, magnified <bold>D</bold> shell surface, magnified. Scale bar: 5 mm (<bold>A, B</bold>).</p></caption><graphic xmlns:xlink="http://www.w3.org/1999/xlink" xlink:href="zookeys-1059-001-g003.jpg" position="float" orientation="portrait" xlink:type="simple" id="oo_584116.jpg"><uri content-type="original_file" xlink:type="simple">https://binary.pensoft.net/fig/584116</uri></graphic></fig><fig id="F4" position="float" orientation="portrait"><object-id xmlns:xlink="http://www.w3.org/1999/xlink" content-type="doi" xlink:type="simple">10.3897/zookeys.1059.68385.figure4</object-id><object-id xmlns:xlink="http://www.w3.org/1999/xlink" content-type="arpha" xlink:type="simple">0548F50A-7620-5F6D-893F-1B746FCDE309</object-id><label>Figure 4.</label><caption><p>General anatomy <bold>A–D</bold><italic><tp:taxon-name><tp:taxon-name-part taxon-name-part-type="genus" reg="Stegodera">Stegodera</tp:taxon-name-part><tp:taxon-name-part taxon-name-part-type="species" reg="angusticollis">angusticollis</tp:taxon-name-part></tp:taxon-name></italic> (Martens, 1875), HBUMM08435 <bold>A</bold> lobe (arrowed) on the left side of mantle edge <bold>B</bold> lobe (arrowed) on the right side of mantle edge <bold>C</bold> internal surface of head region <bold>D</bold> jaw <bold>E–H</bold><italic><tp:taxon-name><tp:taxon-name-part taxon-name-part-type="genus" reg="Pseudostegodera">Pseudostegodera</tp:taxon-name-part><tp:taxon-name-part taxon-name-part-type="species" reg="qiului">qiului</tp:taxon-name-part></tp:taxon-name></italic> gen. et sp. nov., holotype <named-content xmlns:xlink="http://www.w3.org/1999/xlink" content-type="dwc:institutional_code" xlink:type="simple">IZCAS</named-content> TM206978 <bold>E</bold> jaw <bold>F</bold> internal surface of head region <bold>G</bold> lobe (arrowed) on the left side of mantle edge <bold>H</bold> lobe (arrowed) on the right side of mantle edge.</p></caption><graphic xmlns:xlink="http://www.w3.org/1999/xlink" xlink:href="zookeys-1059-001-g004.jpg" position="float" orientation="portrait" xlink:type="simple" id="oo_584117.jpg"><uri content-type="original_file" xlink:type="simple">https://binary.pensoft.net/fig/584117</uri></graphic></fig><p>Some authors (<xref ref-type="bibr" rid="B4">Chen and Gao 1987</xref>; Qian et al. 2008; <xref ref-type="bibr" rid="B30">Qian and Zhou 2014</xref>) recorded this species in Jiangsu, Zhejiang and Anhui, but voucher specimens from these provinces were neither recorded therein nor being found in the mollusk collection deposited in <named-content xmlns:xlink="http://www.w3.org/1999/xlink" content-type="dwc:institutional_code" xlink:type="simple">IZCAS</named-content> where some of them once worked. Therefore, the accuracy of these records needs to be further confirmed.</p><fig id="F5" position="float" orientation="portrait"><object-id xmlns:xlink="http://www.w3.org/1999/xlink" content-type="doi" xlink:type="simple">10.3897/zookeys.1059.68385.figure5</object-id><object-id xmlns:xlink="http://www.w3.org/1999/xlink" content-type="arpha" xlink:type="simple">B84068E8-C49D-58D3-9EB9-5445B0806723</object-id><label>Figure 5.</label><caption><p>Genitalia of <italic><tp:taxon-name><tp:taxon-name-part taxon-name-part-type="genus" reg="Stegodera">Stegodera</tp:taxon-name-part><tp:taxon-name-part taxon-name-part-type="species" reg="angusticollis">angusticollis</tp:taxon-name-part></tp:taxon-name></italic> (Martens, 1875), HBUMM08435 <bold>A</bold> general view <bold>B</bold> male part, showing the vas deferens connecting epiphallus (arrowed) <bold>C</bold> female part, showing the dart sac, accessory sac, and mucous glands.</p></caption><graphic xmlns:xlink="http://www.w3.org/1999/xlink" xlink:href="zookeys-1059-001-g005.jpg" position="float" orientation="portrait" xlink:type="simple" id="oo_584118.jpg"><uri content-type="original_file" xlink:type="simple">https://binary.pensoft.net/fig/584118</uri></graphic></fig><fig id="F6" position="float" orientation="portrait"><object-id xmlns:xlink="http://www.w3.org/1999/xlink" content-type="doi" xlink:type="simple">10.3897/zookeys.1059.68385.figure6</object-id><object-id xmlns:xlink="http://www.w3.org/1999/xlink" content-type="arpha" xlink:type="simple">A98B6C1D-A1E8-57A7-9954-FF81D1051A78</object-id><label>Figure 6.</label><caption><p>Genitalia of <italic><tp:taxon-name><tp:taxon-name-part taxon-name-part-type="genus" reg="Stegodera">Stegodera</tp:taxon-name-part><tp:taxon-name-part taxon-name-part-type="species" reg="angusticollis">angusticollis</tp:taxon-name-part></tp:taxon-name></italic> (Martens, 1875), HBUMM08435 <bold>A</bold> exposed dart sac apparatus <bold>B</bold> magnified partial penis and partial epiphallus. Arrow showing a very thin membranous sac wrapping distal half of penis with distal end connecting basal penial retractor muscle.</p></caption><graphic xmlns:xlink="http://www.w3.org/1999/xlink" xlink:href="zookeys-1059-001-g006.jpg" position="float" orientation="portrait" xlink:type="simple" id="oo_584119.jpg"><uri content-type="original_file" xlink:type="simple">https://binary.pensoft.net/fig/584119</uri></graphic></fig></tp:treatment-sec><tp:treatment-sec><!--Section generated to contain objects referenced in tp:taxon-treatment.--><fig id="F1" position="float" orientation="portrait"><object-id xmlns:xlink="http://www.w3.org/1999/xlink" content-type="doi" xlink:type="simple">10.3897/zookeys.1059.68385.figure1</object-id><object-id xmlns:xlink="http://www.w3.org/1999/xlink" content-type="arpha" xlink:type="simple">3199FD2A-D9C7-5AAD-9791-EC34307F6717</object-id><label>Figure 1.</label><caption><p>Bayesian Inferences of camaenids (representatives of genera in Table <xref ref-type="table" rid="T1">1</xref>) based on partial mitochondrial <abbrev xmlns:xlink="http://www.w3.org/1999/xlink" xlink:title="16S ribosomal RNA gene" id="ABBRID0ET2AE" xlink:type="simple">16S</abbrev> and <abbrev xmlns:xlink="http://www.w3.org/1999/xlink" xlink:title="C oxidase 1 gene" id="ABBRID0EX2AE" xlink:type="simple">CO1</abbrev> sequences. Numbers near nodes indicate Bayesian posterior probabilities. The squares on the right of each taxon name indicate its character states. Abbreviations: <abbrev xmlns:xlink="http://www.w3.org/1999/xlink" xlink:title="penis sheath" id="ABBRID0E22AE" xlink:type="simple">PS</abbrev>: penial sheath; EpP: epiphallic papilla; <abbrev xmlns:xlink="http://www.w3.org/1999/xlink" xlink:title="penial caecum" id="ABBRID0E62AE" xlink:type="simple">PC</abbrev>: penial caecum; <abbrev xmlns:xlink="http://www.w3.org/1999/xlink" xlink:title="flagellum" id="ABBRID0ED3AE" xlink:type="simple">Fl</abbrev>: flagellum; <abbrev xmlns:xlink="http://www.w3.org/1999/xlink" xlink:title="dart sac" id="ABBRID0EH3AE" xlink:type="simple">DS</abbrev>: dart sac apparatus <bold>A</bold> phylogram without Australian camaenids <bold>B</bold> the results of ancestral states (tagged on branch in red, blue, or black) reconstruction mapping on the phylogram with some Australian camaenid genera added. Orange part: the topologies supported by the results respectively by using both Bayesian Inference and Maximum Likelihood methods. Character states are from <xref ref-type="bibr" rid="B36">Schileyko (2003)</xref> and <xref ref-type="bibr" rid="B46">Wu (2019)</xref>. Scale bars for substitutions per site.</p></caption><graphic xmlns:xlink="http://www.w3.org/1999/xlink" xlink:href="zookeys-1059-001-g001.jpg" position="float" orientation="portrait" xlink:type="simple" id="oo_584114.jpg"><uri content-type="original_file" xlink:type="simple">https://binary.pensoft.net/fig/584114</uri></graphic></fig><table-wrap id="T1" position="float" orientation="portrait"><label>Table 1.</label><caption><p>Vouchers and the GenBank accession numbers of the species for phylogenetic study (*, from NCBI).</p></caption><table id="TID0EJCBG" rules="all"><tbody><tr><th rowspan="1" colspan="1">Species</th><th rowspan="1" colspan="1">Subfamily</th><th rowspan="1" colspan="1"><abbrev xmlns:xlink="http://www.w3.org/1999/xlink" xlink:title="16S ribosomal RNA gene" id="ABBRID0EDGAC" xlink:type="simple">16S</abbrev>/<abbrev xmlns:xlink="http://www.w3.org/1999/xlink" xlink:title="C oxidase 1 gene" id="ABBRID0EHGAC" xlink:type="simple">CO1</abbrev></th><th rowspan="1" colspan="1">Museum voucher</th><th rowspan="1" colspan="1">Voucher inf.</th></tr><tr><td rowspan="1" colspan="1"><italic><tp:taxon-name><tp:taxon-name-part taxon-name-part-type="genus" reg="Pseudostegodera">Pseudostegodera</tp:taxon-name-part><tp:taxon-name-part taxon-name-part-type="species" reg="qiului">qiului</tp:taxon-name-part></tp:taxon-name></italic> gen. et sp. nov.</td><td rowspan="1" colspan="1">
                  <tp:taxon-name>
                    <tp:taxon-name-part taxon-name-part-type="subfamily">Camaeninae</tp:taxon-name-part>
                  </tp:taxon-name>
                </td><td rowspan="1" colspan="1" style="color: #152959"><ext-link xmlns:xlink="http://www.w3.org/1999/xlink" ext-link-type="gen" xlink:href="MW810083" xlink:type="simple">MW810083</ext-link>/ <ext-link xmlns:xlink="http://www.w3.org/1999/xlink" ext-link-type="gen" xlink:href="MW810790" xlink:type="simple">MW810790</ext-link></td><td rowspan="1" colspan="1"><abbrev xmlns:xlink="http://www.w3.org/1999/xlink" content-type="institution" xlink:title="Sun Yat-sen University" id="ABBRID0E2HAC" xlink:type="simple">SYS</abbrev> m001017</td><td rowspan="1" colspan="1">Paratype of the species; see text</td></tr><tr><td rowspan="1" colspan="1">
                  <italic><tp:taxon-name>
                      <tp:taxon-name-part taxon-name-part-type="genus" reg="Stegodera">Stegodera</tp:taxon-name-part>
                      <tp:taxon-name-part taxon-name-part-type="species" reg="angusticollis">angusticollis</tp:taxon-name-part>
                    </tp:taxon-name></italic>
                </td><td rowspan="1" colspan="1">
                  <tp:taxon-name>
                    <tp:taxon-name-part taxon-name-part-type="subfamily">Camaeninae</tp:taxon-name-part>
                  </tp:taxon-name>
                </td><td rowspan="1" colspan="1" style="color: #152959"><ext-link xmlns:xlink="http://www.w3.org/1999/xlink" ext-link-type="gen" xlink:href="MW810079" xlink:type="simple">MW810079</ext-link>/ <ext-link xmlns:xlink="http://www.w3.org/1999/xlink" ext-link-type="gen" xlink:href="MW810793" xlink:type="simple">MW810793</ext-link></td><td rowspan="1" colspan="1"><abbrev xmlns:xlink="http://www.w3.org/1999/xlink" content-type="institution" xlink:title="Sun Yat-sen University" id="ABBRID0EOJAC" xlink:type="simple">SYS</abbrev> m001016</td><td rowspan="1" colspan="1">See text</td></tr><tr><td rowspan="1" colspan="1">
                  <italic><tp:taxon-name>
                      <tp:taxon-name-part taxon-name-part-type="genus" reg="Amphidromus">Amphidromus</tp:taxon-name-part>
                      <tp:taxon-name-part taxon-name-part-type="species" reg="inversus">inversus</tp:taxon-name-part>
                    </tp:taxon-name></italic>
                </td><td rowspan="1" colspan="1">
                  <tp:taxon-name>
                    <tp:taxon-name-part taxon-name-part-type="subfamily">Camaeninae</tp:taxon-name-part>
                  </tp:taxon-name>
                </td><td rowspan="1" colspan="1" style="color: #152959"><ext-link xmlns:xlink="http://www.w3.org/1999/xlink" ext-link-type="gen" xlink:href="AB112400" xlink:type="simple">AB112400</ext-link>*/ <ext-link xmlns:xlink="http://www.w3.org/1999/xlink" ext-link-type="gen" xlink:href="FJ472655" xlink:type="simple">FJ472655</ext-link>*</td><td rowspan="1" colspan="1">/</td><td rowspan="1" colspan="1">/</td></tr><tr><td rowspan="1" colspan="1">
                  <italic><tp:taxon-name>
                      <tp:taxon-name-part taxon-name-part-type="genus" reg="Camaena">Camaena</tp:taxon-name-part>
                      <tp:taxon-name-part taxon-name-part-type="species" reg="cicatricosa">cicatricosa</tp:taxon-name-part>
                    </tp:taxon-name></italic>
                </td><td rowspan="1" colspan="1">
                  <tp:taxon-name>
                    <tp:taxon-name-part taxon-name-part-type="subfamily">Camaeninae</tp:taxon-name-part>
                  </tp:taxon-name>
                </td><td rowspan="1" colspan="1" style="color: #152959"><ext-link xmlns:xlink="http://www.w3.org/1999/xlink" ext-link-type="gen" xlink:href="KU586474" xlink:type="simple">KU586474</ext-link>*/ <ext-link xmlns:xlink="http://www.w3.org/1999/xlink" ext-link-type="gen" xlink:href="KU061276" xlink:type="simple">KU061276</ext-link>*</td><td rowspan="1" colspan="1">/</td><td rowspan="1" colspan="1">/</td></tr><tr><td rowspan="1" colspan="1">
                  <italic><tp:taxon-name>
                      <tp:taxon-name-part taxon-name-part-type="genus" reg="Camaena">Camaena</tp:taxon-name-part>
                      <tp:taxon-name-part taxon-name-part-type="species" reg="poyuensis">poyuensis</tp:taxon-name-part>
                    </tp:taxon-name></italic>
                </td><td rowspan="1" colspan="1">
                  <tp:taxon-name>
                    <tp:taxon-name-part taxon-name-part-type="subfamily">Camaeninae</tp:taxon-name-part>
                  </tp:taxon-name>
                </td><td rowspan="1" colspan="1" style="color: #152959"><ext-link xmlns:xlink="http://www.w3.org/1999/xlink" ext-link-type="gen" xlink:href="KU586468" xlink:type="simple">KU586468</ext-link>*/ <ext-link xmlns:xlink="http://www.w3.org/1999/xlink" ext-link-type="gen" xlink:href="KU061273" xlink:type="simple">KU061273</ext-link>*</td><td rowspan="1" colspan="1">/</td><td rowspan="1" colspan="1">/</td></tr><tr><td rowspan="2" colspan="1">
                  <italic><tp:taxon-name>
                      <tp:taxon-name-part taxon-name-part-type="genus" reg="Satsuma">Satsuma</tp:taxon-name-part>
                      <tp:taxon-name-part taxon-name-part-type="species" reg="guandi">guandi</tp:taxon-name-part>
                    </tp:taxon-name></italic>
                </td><td rowspan="2" colspan="1">
                  <tp:taxon-name>
                    <tp:taxon-name-part taxon-name-part-type="subfamily">Camaeninae</tp:taxon-name-part>
                  </tp:taxon-name>
                </td><td rowspan="1" colspan="1" style="color: #152959"><ext-link xmlns:xlink="http://www.w3.org/1999/xlink" ext-link-type="gen" xlink:href="MW804648" xlink:type="simple">MW804648</ext-link>/ <ext-link xmlns:xlink="http://www.w3.org/1999/xlink" ext-link-type="gen" xlink:href="MW810791" xlink:type="simple">MW810791</ext-link></td><td rowspan="1" colspan="1">HBUMM08239a1</td><td rowspan="1" colspan="1">Guangdong, Shaoguan, coll. Di Yu</td></tr><tr><td rowspan="1" colspan="1" style="color: #152959"><ext-link xmlns:xlink="http://www.w3.org/1999/xlink" ext-link-type="gen" xlink:href="MW804647" xlink:type="simple">MW804647</ext-link>/ <ext-link xmlns:xlink="http://www.w3.org/1999/xlink" ext-link-type="gen" xlink:href="MW810792" xlink:type="simple">MW810792</ext-link></td><td rowspan="1" colspan="1">HBUMM08239a2</td><td rowspan="1" colspan="1"/></tr><tr><td rowspan="1" colspan="1">
                  <italic><tp:taxon-name>
                      <tp:taxon-name-part taxon-name-part-type="genus" reg="Exiligada">Exiligada</tp:taxon-name-part>
                      <tp:taxon-name-part taxon-name-part-type="species" reg="gregoriana">gregoriana</tp:taxon-name-part>
                    </tp:taxon-name></italic>
                </td><td rowspan="1" colspan="1">
                  <tp:taxon-name>
                    <tp:taxon-name-part taxon-name-part-type="subfamily">Camaeninae</tp:taxon-name-part>
                  </tp:taxon-name>
                </td><td rowspan="1" colspan="1" style="color: #152959"><ext-link xmlns:xlink="http://www.w3.org/1999/xlink" ext-link-type="gen" xlink:href="JX393672" xlink:type="simple">JX393672</ext-link>*/ <ext-link xmlns:xlink="http://www.w3.org/1999/xlink" ext-link-type="gen" xlink:href="JX393761" xlink:type="simple">JX393761</ext-link>*</td><td rowspan="1" colspan="1">/</td><td rowspan="1" colspan="1">/</td></tr><tr><td rowspan="1" colspan="1">
                  <italic><tp:taxon-name>
                      <tp:taxon-name-part taxon-name-part-type="genus" reg="Falspleuroxia">Falspleuroxia</tp:taxon-name-part>
                      <tp:taxon-name-part taxon-name-part-type="species" reg="overlanderensis">overlanderensis</tp:taxon-name-part>
                    </tp:taxon-name></italic>
                </td><td rowspan="1" colspan="1">
                  <tp:taxon-name>
                    <tp:taxon-name-part taxon-name-part-type="subfamily">Camaeninae</tp:taxon-name-part>
                  </tp:taxon-name>
                </td><td rowspan="1" colspan="1" style="color: #152959"><ext-link xmlns:xlink="http://www.w3.org/1999/xlink" ext-link-type="gen" xlink:href="KU519178" xlink:type="simple">KU519178</ext-link>*/ <ext-link xmlns:xlink="http://www.w3.org/1999/xlink" ext-link-type="gen" xlink:href="KU519261" xlink:type="simple">KU519261</ext-link>*</td><td rowspan="1" colspan="1">/</td><td rowspan="1" colspan="1">/</td></tr><tr><td rowspan="1" colspan="1">
                  <italic><tp:taxon-name>
                      <tp:taxon-name-part taxon-name-part-type="genus" reg="Tatemelon">Tatemelon</tp:taxon-name-part>
                      <tp:taxon-name-part taxon-name-part-type="species" reg="musgum">musgum</tp:taxon-name-part>
                    </tp:taxon-name></italic>
                </td><td rowspan="1" colspan="1">
                  <tp:taxon-name>
                    <tp:taxon-name-part taxon-name-part-type="subfamily">Camaeninae</tp:taxon-name-part>
                  </tp:taxon-name>
                </td><td rowspan="1" colspan="1" style="color: #152959"><ext-link xmlns:xlink="http://www.w3.org/1999/xlink" ext-link-type="gen" xlink:href="KU519194" xlink:type="simple">KU519194</ext-link>*/ <ext-link xmlns:xlink="http://www.w3.org/1999/xlink" ext-link-type="gen" xlink:href="KU519277" xlink:type="simple">KU519277</ext-link>*</td><td rowspan="1" colspan="1">/</td><td rowspan="1" colspan="1">/</td></tr><tr><td rowspan="1" colspan="1">
                  <italic><tp:taxon-name>
                      <tp:taxon-name-part taxon-name-part-type="genus" reg="Sinumelon">Sinumelon</tp:taxon-name-part>
                      <tp:taxon-name-part taxon-name-part-type="species" reg="vagente">vagente</tp:taxon-name-part>
                    </tp:taxon-name></italic>
                </td><td rowspan="1" colspan="1">
                  <tp:taxon-name>
                    <tp:taxon-name-part taxon-name-part-type="subfamily">Camaeninae</tp:taxon-name-part>
                  </tp:taxon-name>
                </td><td rowspan="1" colspan="1" style="color: #152959"><ext-link xmlns:xlink="http://www.w3.org/1999/xlink" ext-link-type="gen" xlink:href="KP965282" xlink:type="simple">KP965282</ext-link>*/ <ext-link xmlns:xlink="http://www.w3.org/1999/xlink" ext-link-type="gen" xlink:href="KP965358" xlink:type="simple">KP965358</ext-link>*</td><td rowspan="1" colspan="1">/</td><td rowspan="1" colspan="1">/</td></tr><tr><td rowspan="1" colspan="1">
                  <italic><tp:taxon-name>
                      <tp:taxon-name-part taxon-name-part-type="genus" reg="Acusta">Acusta</tp:taxon-name-part>
                      <tp:taxon-name-part taxon-name-part-type="species" reg="ravida">ravida</tp:taxon-name-part>
                    </tp:taxon-name></italic>
                </td><td rowspan="1" colspan="1">
                  <tp:taxon-name>
                    <tp:taxon-name-part taxon-name-part-type="subfamily">Bradybaeninae</tp:taxon-name-part>
                  </tp:taxon-name>
                </td><td rowspan="1" colspan="1" style="color: #152959"><ext-link xmlns:xlink="http://www.w3.org/1999/xlink" ext-link-type="gen" xlink:href="MW800197" xlink:type="simple">MW800197</ext-link>/ <ext-link xmlns:xlink="http://www.w3.org/1999/xlink" ext-link-type="gen" xlink:href="MW810782" xlink:type="simple">MW810782</ext-link></td><td rowspan="1" colspan="1">HBUMM06616a</td><td rowspan="1" colspan="1">Sichuan, Jiuzhaigou, coll. Min Wu</td></tr><tr><td rowspan="1" colspan="1">
                  <italic><tp:taxon-name>
                      <tp:taxon-name-part taxon-name-part-type="genus" reg="Bradybaena">Bradybaena</tp:taxon-name-part>
                      <tp:taxon-name-part taxon-name-part-type="species" reg="qixiaensis">qixiaensis</tp:taxon-name-part>
                    </tp:taxon-name></italic>
                </td><td rowspan="1" colspan="1">
                  <tp:taxon-name>
                    <tp:taxon-name-part taxon-name-part-type="subfamily">Bradybaeninae</tp:taxon-name-part>
                  </tp:taxon-name>
                </td><td rowspan="1" colspan="1" style="color: #152959"><ext-link xmlns:xlink="http://www.w3.org/1999/xlink" ext-link-type="gen" xlink:href="MW810081" xlink:type="simple">MW810081</ext-link>/ <ext-link xmlns:xlink="http://www.w3.org/1999/xlink" ext-link-type="gen" xlink:href="MW810783" xlink:type="simple">MW810783</ext-link></td><td rowspan="1" colspan="1">HBUMM06900–1/HBUMM06900–2</td><td rowspan="1" colspan="1">Jiangsu, Nanjing, coll. Min Wu</td></tr><tr><td rowspan="1" colspan="1">
                  <italic><tp:taxon-name>
                      <tp:taxon-name-part taxon-name-part-type="genus" reg="Cathaica">Cathaica</tp:taxon-name-part>
                      <tp:taxon-name-part taxon-name-part-type="species" reg="fasciola">fasciola</tp:taxon-name-part>
                    </tp:taxon-name></italic>
                </td><td rowspan="1" colspan="1">
                  <tp:taxon-name>
                    <tp:taxon-name-part taxon-name-part-type="subfamily">Bradybaeninae</tp:taxon-name-part>
                  </tp:taxon-name>
                </td><td rowspan="1" colspan="1" style="color: #152959"><ext-link xmlns:xlink="http://www.w3.org/1999/xlink" ext-link-type="gen" xlink:href="MW800200" xlink:type="simple">MW800200</ext-link>/ <ext-link xmlns:xlink="http://www.w3.org/1999/xlink" ext-link-type="gen" xlink:href="MW810784" xlink:type="simple">MW810784</ext-link></td><td rowspan="1" colspan="1">HBUMM06477–1/HBUMM06477–2</td><td rowspan="1" colspan="1">Jiangsu, Zhenjiang, coll. Min Wu</td></tr><tr><td rowspan="1" colspan="1">
                  <italic><tp:taxon-name>
                      <tp:taxon-name-part taxon-name-part-type="genus" reg="Coccoglypta">Coccoglypta</tp:taxon-name-part>
                      <tp:taxon-name-part taxon-name-part-type="species" reg="liui">liui</tp:taxon-name-part>
                    </tp:taxon-name></italic>
                </td><td rowspan="1" colspan="1">
                  <tp:taxon-name>
                    <tp:taxon-name-part taxon-name-part-type="subfamily">Bradybaeninae</tp:taxon-name-part>
                  </tp:taxon-name>
                </td><td rowspan="1" colspan="1" style="color: #152959"><ext-link xmlns:xlink="http://www.w3.org/1999/xlink" ext-link-type="gen" xlink:href="MK680922" xlink:type="simple">MK680922</ext-link>*/ <ext-link xmlns:xlink="http://www.w3.org/1999/xlink" ext-link-type="gen" xlink:href="MK680001" xlink:type="simple">MK680001</ext-link>*</td><td rowspan="1" colspan="1">/</td><td rowspan="1" colspan="1">/</td></tr><tr><td rowspan="1" colspan="1">
                  <italic><tp:taxon-name>
                      <tp:taxon-name-part taxon-name-part-type="genus" reg="Coccoglypta">Coccoglypta</tp:taxon-name-part>
                      <tp:taxon-name-part taxon-name-part-type="species" reg="pinchoniana">pinchoniana</tp:taxon-name-part>
                    </tp:taxon-name></italic>
                </td><td rowspan="1" colspan="1">
                  <tp:taxon-name>
                    <tp:taxon-name-part taxon-name-part-type="subfamily">Bradybaeninae</tp:taxon-name-part>
                  </tp:taxon-name>
                </td><td rowspan="1" colspan="1" style="color: #152959"><ext-link xmlns:xlink="http://www.w3.org/1999/xlink" ext-link-type="gen" xlink:href="MK680923" xlink:type="simple">MK680923</ext-link>*/ <ext-link xmlns:xlink="http://www.w3.org/1999/xlink" ext-link-type="gen" xlink:href="MK680002" xlink:type="simple">MK680002</ext-link>*</td><td rowspan="1" colspan="1">/</td><td rowspan="1" colspan="1">/</td></tr><tr><td rowspan="1" colspan="1">
                  <italic><tp:taxon-name>
                      <tp:taxon-name-part taxon-name-part-type="genus" reg="Dolicheulota">Dolicheulota</tp:taxon-name-part>
                      <tp:taxon-name-part taxon-name-part-type="species" reg="formosensis">formosensis</tp:taxon-name-part>
                    </tp:taxon-name></italic>
                </td><td rowspan="1" colspan="1">
                  <tp:taxon-name>
                    <tp:taxon-name-part taxon-name-part-type="subfamily">Bradybaeninae</tp:taxon-name-part>
                  </tp:taxon-name>
                </td><td rowspan="1" colspan="1" style="color: #152959"><ext-link xmlns:xlink="http://www.w3.org/1999/xlink" ext-link-type="gen" xlink:href="KR338956" xlink:type="simple">KR338956</ext-link>*/ <ext-link xmlns:xlink="http://www.w3.org/1999/xlink" ext-link-type="gen" xlink:href="KR338956" xlink:type="simple">KR338956</ext-link>*</td><td rowspan="1" colspan="1">/</td><td rowspan="1" colspan="1">/</td></tr><tr><td rowspan="1" colspan="1">
                  <italic><tp:taxon-name>
                      <tp:taxon-name-part taxon-name-part-type="genus" reg="Euhadra">Euhadra</tp:taxon-name-part>
                      <tp:taxon-name-part taxon-name-part-type="species" reg="dixoni">dixoni</tp:taxon-name-part>
                    </tp:taxon-name></italic>
                </td><td rowspan="1" colspan="1">
                  <tp:taxon-name>
                    <tp:taxon-name-part taxon-name-part-type="subfamily">Bradybaeninae</tp:taxon-name-part>
                  </tp:taxon-name>
                </td><td rowspan="1" colspan="1" style="color: #152959"><ext-link xmlns:xlink="http://www.w3.org/1999/xlink" ext-link-type="gen" xlink:href="AF098711" xlink:type="simple">AF098711</ext-link>*/ <ext-link xmlns:xlink="http://www.w3.org/1999/xlink" ext-link-type="gen" xlink:href="AB916773" xlink:type="simple">AB916773</ext-link>*</td><td rowspan="1" colspan="1">/</td><td rowspan="1" colspan="1">/</td></tr><tr><td rowspan="1" colspan="1">
                  <italic><tp:taxon-name>
                      <tp:taxon-name-part taxon-name-part-type="genus" reg="Laeocathaica">Laeocathaica</tp:taxon-name-part>
                      <tp:taxon-name-part taxon-name-part-type="species" reg="polytyla">polytyla</tp:taxon-name-part>
                    </tp:taxon-name></italic>
                </td><td rowspan="1" colspan="1">
                  <tp:taxon-name>
                    <tp:taxon-name-part taxon-name-part-type="subfamily">Bradybaeninae</tp:taxon-name-part>
                  </tp:taxon-name>
                </td><td rowspan="1" colspan="1" style="color: #152959"><ext-link xmlns:xlink="http://www.w3.org/1999/xlink" ext-link-type="gen" xlink:href="MW810082" xlink:type="simple">MW810082</ext-link>/ <ext-link xmlns:xlink="http://www.w3.org/1999/xlink" ext-link-type="gen" xlink:href="MW810787" xlink:type="simple">MW810787</ext-link></td><td rowspan="1" colspan="1">HBUMM06726a1</td><td rowspan="1" colspan="1">Sichuan, Jiuzhaigou, coll. Min Wu</td></tr><tr><td rowspan="2" colspan="1">
                  <italic><tp:taxon-name>
                      <tp:taxon-name-part taxon-name-part-type="genus" reg="Laeocathaica">Laeocathaica</tp:taxon-name-part>
                      <tp:taxon-name-part taxon-name-part-type="species" reg="distinguenda">distinguenda</tp:taxon-name-part>
                    </tp:taxon-name></italic>
                </td><td rowspan="2" colspan="1">
                  <tp:taxon-name>
                    <tp:taxon-name-part taxon-name-part-type="subfamily">Bradybaeninae</tp:taxon-name-part>
                  </tp:taxon-name>
                </td><td rowspan="1" colspan="1" style="color: #152959"><ext-link xmlns:xlink="http://www.w3.org/1999/xlink" ext-link-type="gen" xlink:href="MW810084" xlink:type="simple">MW810084</ext-link>/ <ext-link xmlns:xlink="http://www.w3.org/1999/xlink" ext-link-type="gen" xlink:href="MW810785" xlink:type="simple">MW810785</ext-link></td><td rowspan="1" colspan="1">HBUMM06491a1</td><td rowspan="1" colspan="1">Gansu, Wenxian, coll. Min Wu</td></tr><tr><td rowspan="1" colspan="1" style="color: #152959"><ext-link xmlns:xlink="http://www.w3.org/1999/xlink" ext-link-type="gen" xlink:href="MW810085" xlink:type="simple">MW810085</ext-link>/ <ext-link xmlns:xlink="http://www.w3.org/1999/xlink" ext-link-type="gen" xlink:href="MW810786" xlink:type="simple">MW810786</ext-link></td><td rowspan="1" colspan="1">HBUMM06491a2</td><td rowspan="1" colspan="1"/></tr><tr><td rowspan="1" colspan="1">
                  <italic><tp:taxon-name>
                      <tp:taxon-name-part taxon-name-part-type="genus" reg="Nesiohelix">Nesiohelix</tp:taxon-name-part>
                      <tp:taxon-name-part taxon-name-part-type="species" reg="moreletiana">moreletiana</tp:taxon-name-part>
                    </tp:taxon-name></italic>
                </td><td rowspan="1" colspan="1">
                  <tp:taxon-name>
                    <tp:taxon-name-part taxon-name-part-type="subfamily">Bradybaeninae</tp:taxon-name-part>
                  </tp:taxon-name>
                </td><td rowspan="1" colspan="1" style="color: #152959"><ext-link xmlns:xlink="http://www.w3.org/1999/xlink" ext-link-type="gen" xlink:href="MW810080" xlink:type="simple">MW810080</ext-link>/ <ext-link xmlns:xlink="http://www.w3.org/1999/xlink" ext-link-type="gen" xlink:href="MW810788" xlink:type="simple">MW810788</ext-link></td><td rowspan="1" colspan="1">HBUMM06796</td><td rowspan="1" colspan="1">Zhejiang, Hangzhou, coll. Min Wu</td></tr><tr><td rowspan="1" colspan="1">
                  <italic><tp:taxon-name>
                      <tp:taxon-name-part taxon-name-part-type="genus" reg="Pseudobuliminus">Pseudobuliminus</tp:taxon-name-part>
                      <tp:taxon-name-part taxon-name-part-type="species" reg="piligerus">piligerus</tp:taxon-name-part>
                    </tp:taxon-name></italic>
                </td><td rowspan="1" colspan="1">
                  <tp:taxon-name>
                    <tp:taxon-name-part taxon-name-part-type="subfamily">Bradybaeninae</tp:taxon-name-part>
                  </tp:taxon-name>
                </td><td rowspan="1" colspan="1" style="color: #152959"><ext-link xmlns:xlink="http://www.w3.org/1999/xlink" ext-link-type="gen" xlink:href="MW800362" xlink:type="simple">MW800362</ext-link>/ <ext-link xmlns:xlink="http://www.w3.org/1999/xlink" ext-link-type="gen" xlink:href="MW810789" xlink:type="simple">MW810789</ext-link></td><td rowspan="1" colspan="1">HBUMM06527a1</td><td rowspan="1" colspan="1">Gansu, Wenxian, Coll. Min Wu</td></tr><tr><td rowspan="1" colspan="1"><italic><tp:taxon-name><tp:taxon-name-part taxon-name-part-type="genus" reg="Cornu">Cornu</tp:taxon-name-part><tp:taxon-name-part taxon-name-part-type="species" reg="aspersum">aspersum</tp:taxon-name-part></tp:taxon-name></italic> (out-group)</td><td rowspan="1" colspan="1">
                  <tp:taxon-name>
                    <tp:taxon-name-part taxon-name-part-type="family">Helicidae</tp:taxon-name-part>
                  </tp:taxon-name>
                </td><td rowspan="1" colspan="1" style="color: #152959"><ext-link xmlns:xlink="http://www.w3.org/1999/xlink" ext-link-type="gen" xlink:href="KU586459" xlink:type="simple">KU586459</ext-link>*/ <ext-link xmlns:xlink="http://www.w3.org/1999/xlink" ext-link-type="gen" xlink:href="KU586502" xlink:type="simple">KU586502</ext-link>*</td><td rowspan="1" colspan="1">/</td><td rowspan="1" colspan="1">/</td></tr></tbody></table></table-wrap><fig id="F8" position="float" orientation="portrait"><object-id xmlns:xlink="http://www.w3.org/1999/xlink" content-type="doi" xlink:type="simple">10.3897/zookeys.1059.68385.figure8</object-id><object-id xmlns:xlink="http://www.w3.org/1999/xlink" content-type="arpha" xlink:type="simple">6C7A9014-A82C-53E5-BC1B-5EB73616A671</object-id><label>Figure 8.</label><caption><p>Habitat and living specimens of <italic><tp:taxon-name><tp:taxon-name-part taxon-name-part-type="genus" reg="Stegodera">Stegodera</tp:taxon-name-part><tp:taxon-name-part taxon-name-part-type="species" reg="angusticollis">angusticollis</tp:taxon-name-part></tp:taxon-name></italic> (Martens, 1875) <bold>A</bold> habitat (photograph Kai-Chen Ouyang) <bold>B</bold> the living specimen of HBUMM08435 <bold>C</bold> a living specimen from Chibi City (photograph Lu Qiu).</p></caption><graphic xmlns:xlink="http://www.w3.org/1999/xlink" xlink:href="zookeys-1059-001-g008.jpg" position="float" orientation="portrait" xlink:type="simple" id="oo_584121.jpg"><uri content-type="original_file" xlink:type="simple">https://binary.pensoft.net/fig/584121</uri></graphic></fig></tp:treatment-sec><ref-list><ref id="B36"><mixed-citation xmlns:xlink="http://www.w3.org/1999/xlink" xlink:type="simple"><person-group><name name-style="western"><surname>Schileyko</surname><given-names>AA</given-names></name></person-group> (<year>2003</year>) <article-title>Treatise on recent terrestrial pulmonate molluscs, Part 11. <tp:taxon-name><tp:taxon-name-part taxon-name-part-type="family">Trigonochlamydidae</tp:taxon-name-part></tp:taxon-name>, <tp:taxon-name><tp:taxon-name-part taxon-name-part-type="family">Papillodermidae</tp:taxon-name-part></tp:taxon-name>, <tp:taxon-name><tp:taxon-name-part taxon-name-part-type="family">Vitrinidae</tp:taxon-name-part></tp:taxon-name>, <tp:taxon-name><tp:taxon-name-part taxon-name-part-type="family">Limacidae</tp:taxon-name-part></tp:taxon-name>, <tp:taxon-name><tp:taxon-name-part taxon-name-part-type="family">Bielziidae</tp:taxon-name-part></tp:taxon-name>, <tp:taxon-name><tp:taxon-name-part taxon-name-part-type="family">Agriolimacidae</tp:taxon-name-part></tp:taxon-name>, <tp:taxon-name><tp:taxon-name-part taxon-name-part-type="family">Boettgerillidae</tp:taxon-name-part></tp:taxon-name>, <tp:taxon-name><tp:taxon-name-part taxon-name-part-type="family">Camaenidae</tp:taxon-name-part></tp:taxon-name>.</article-title><source>Ruthenica, Supplement</source><volume>2</volume>(<issue>11</issue>): <fpage>1467</fpage>–<lpage>1626</lpage>. [figs 1896–2098]</mixed-citation></ref><ref id="B46"><mixed-citation xmlns:xlink="http://www.w3.org/1999/xlink" xlink:type="simple"><person-group><name name-style="western"><surname>Wu</surname><given-names>M</given-names></name></person-group> (<year>2019</year>) <article-title>A taxonomic note on the helicoid land snail genus <italic><tp:taxon-name><tp:taxon-name-part taxon-name-part-type="genus">Traumatophora</tp:taxon-name-part></tp:taxon-name></italic> (<tp:taxon-name><tp:taxon-name-part taxon-name-part-type="suborder">Eupulmonata</tp:taxon-name-part></tp:taxon-name>, <tp:taxon-name><tp:taxon-name-part taxon-name-part-type="family">Camaenidae</tp:taxon-name-part></tp:taxon-name>).</article-title><source>ZooKeys</source><volume>835</volume>: <fpage>139</fpage>–<lpage>152</lpage>. <ext-link xlink:type="simple" ext-link-type="doi" xlink:href="10.3897/zookeys.835.32697">https://doi.org/10.3897/zookeys.835.32697</ext-link></mixed-citation></ref><ref id="B22"><mixed-citation xmlns:xlink="http://www.w3.org/1999/xlink" xlink:type="simple"><person-group><name name-style="western"><surname>Martens</surname><given-names>E von</given-names></name></person-group> (<year>1875b</year>) <article-title>Binnen-Mollusken aus dem mittlern China.</article-title><source>Malakozoologische Blätter</source><volume>22</volume>: <fpage>185</fpage>–<lpage>188</lpage>.</mixed-citation></ref><ref id="B10"><mixed-citation xmlns:xlink="http://www.w3.org/1999/xlink" xlink:type="simple"><person-group><name name-style="western"><surname>Gredler</surname><given-names>V</given-names></name></person-group> (<year>1882</year>) <article-title>Uebersicht der Binnenschnecken von China.</article-title><source>Malakozoologische Blätter, Neue Folge</source><volume>5</volume>: <fpage>165</fpage>–<lpage>187</lpage>.</mixed-citation></ref><ref id="B13"><mixed-citation xmlns:xlink="http://www.w3.org/1999/xlink" xlink:type="simple"><person-group><name name-style="western"><surname>Heude</surname><given-names>PM</given-names></name></person-group> (<year>1882</year>) <article-title>Notes sur les mollusques terrestres de la vallée du Fleuve Bleu.</article-title><source>Mémoires concernant l’histoire naturelle de l’Empire chinois</source><volume>1</volume>: <fpage>1</fpage>–<lpage>84</lpage>. <ext-link xlink:type="simple" ext-link-type="doi" xlink:href="10.5962/bhl.title.50365">https://doi.org/10.5962/bhl.title.50365</ext-link></mixed-citation></ref><ref id="B23"><mixed-citation xmlns:xlink="http://www.w3.org/1999/xlink" xlink:type="simple"><person-group><name name-style="western"><surname>Möllendorff</surname><given-names>OF</given-names></name></person-group> (<year>1884</year>) <article-title>Materialien zur Fauna von China.</article-title><source>Jahrbücher der Deutschen Malakozoologischen Gesellschaft</source><volume>11</volume>: <fpage>307</fpage>–<lpage>391</lpage>.</mixed-citation></ref><ref id="B26"><mixed-citation xmlns:xlink="http://www.w3.org/1999/xlink" xlink:type="simple"><person-group><name name-style="western"><surname>Pfeiffer</surname><given-names>L</given-names></name></person-group> (<year>1870–1876</year>) Novitates Conchologicae. Series prima. <tp:taxon-name><tp:taxon-name-part taxon-name-part-type="phylum">Mollusca</tp:taxon-name-part></tp:taxon-name> extramarina. Descriptions et figures de coquilles extramarines nouvelles ou peu connues. Tome IV, 1–8, pls 109–111 [1870], 9–40, pls 112–117 [1871], 41–88, pls 118–125 [1872], 89–112, pls 126–130 [1874], 113–144, pls 131–134 [1875], 145–171, pls 135–137.</mixed-citation></ref><ref id="B27"><mixed-citation xmlns:xlink="http://www.w3.org/1999/xlink" xlink:type="simple"><person-group><name name-style="western"><surname>Pilsbry</surname><given-names>HA</given-names></name></person-group> (<year>1890</year>) <source>[1890–1891] Manual of conchology, Structural and systematic, with illustrations of the species, Second series, Volume 6 (<tp:taxon-name><tp:taxon-name-part taxon-name-part-type="family">Helicidae</tp:taxon-name-part></tp:taxon-name>, Vol. IV).</source><publisher-name>Academy of Natural Science Philadelphia</publisher-name>, <publisher-loc>PA</publisher-loc>, <size units="page">366 pp</size>. [pp.1–192 (1890)].</mixed-citation></ref><ref id="B40"><mixed-citation xmlns:xlink="http://www.w3.org/1999/xlink" xlink:type="simple"><person-group><name name-style="western"><surname>Thiele</surname><given-names>J</given-names></name></person-group> (<year>1931</year>) Handbuch der systematischen Weichtierkunde. Vol. 1, Teil 2: 377–778. Gustav Fischer, Jena.</mixed-citation></ref><ref id="B11"><mixed-citation xmlns:xlink="http://www.w3.org/1999/xlink" xlink:type="simple"><person-group><name name-style="western"><surname>Gude</surname><given-names>GK</given-names></name></person-group> (<year>1902</year>) <article-title>A classified list of the helicoid land shells of Asia.</article-title><source>Proceedings of the Malacological Society of London</source><volume>9</volume>(<issue>1</issue>): <fpage>1</fpage>–<lpage>11</lpage>.</mixed-citation></ref><ref id="B29"><mixed-citation xmlns:xlink="http://www.w3.org/1999/xlink" xlink:type="simple"><person-group><name name-style="western"><surname>Pilsbry</surname><given-names>HA</given-names></name></person-group> (<year>1905</year>) <article-title>Notes on <italic><tp:taxon-name><tp:taxon-name-part taxon-name-part-type="genus">Moellendorffia</tp:taxon-name-part></tp:taxon-name></italic> and <italic><tp:taxon-name><tp:taxon-name-part taxon-name-part-type="genus">Stegodera</tp:taxon-name-part></tp:taxon-name></italic>.</article-title><source>The Nautilus</source><volume>19</volume>: <fpage>63</fpage>–<lpage>67</lpage>.</mixed-citation></ref><ref id="B12"><mixed-citation xmlns:xlink="http://www.w3.org/1999/xlink" xlink:type="simple"><person-group><name name-style="western"><surname>Gude</surname><given-names>GK</given-names></name></person-group> (<year>1920</year>) <article-title>The armature of land <tp:taxon-name><tp:taxon-name-part taxon-name-part-type="phylum">Mollusca</tp:taxon-name-part></tp:taxon-name>.</article-title><source>Proceedings of the Malacological Society of London</source><volume>14</volume>(<issue>1</issue>): <fpage>52</fpage>–<lpage>73</lpage>.</mixed-citation></ref><ref id="B50"><mixed-citation xmlns:xlink="http://www.w3.org/1999/xlink" xlink:type="simple"><person-group><name name-style="western"><surname>Yen</surname><given-names>TC</given-names></name></person-group> (<year>1939</year>) <article-title>Die chinesischen Land- und Süßwasser-Gastropoden des Natur-Museums Senckenberg.</article-title><source>Abhandlungen der Senckenbergischen Naturforschenden Gesellschaft</source><volume>444</volume>: <fpage>1</fpage>–<lpage>234</lpage>. [16 pls.]</mixed-citation></ref><ref id="B51"><mixed-citation xmlns:xlink="http://www.w3.org/1999/xlink" xlink:type="simple"><person-group><name name-style="western"><surname>Zilch</surname><given-names>A</given-names></name></person-group> (<year>1960</year> [1959–1960]) Teil 2, Euthyneura. In: Wenz W (Ed.) Gastropoda, Handbuch der Paläozoologie (ed. Schindewolf OH), Band 6, Gastropoda. Berlin: Gebrüder Borntraeger, 835 pp. [(4): 601–835 (1960)] [Abb. 2112–2515, I–XII]</mixed-citation></ref><ref id="B34"><mixed-citation xmlns:xlink="http://www.w3.org/1999/xlink" xlink:type="simple"><person-group><name name-style="western"><surname>Richardson</surname><given-names>CL</given-names></name></person-group> (<year>1983</year>) <article-title><tp:taxon-name><tp:taxon-name-part taxon-name-part-type="family">Bradybaenidae</tp:taxon-name-part></tp:taxon-name>: Catalog of species.</article-title><source>Tryonia</source><volume>12</volume>: <fpage>1</fpage>–<lpage>253</lpage>.</mixed-citation></ref><ref id="B4"><mixed-citation xmlns:xlink="http://www.w3.org/1999/xlink" xlink:type="simple"><person-group><name name-style="western"><surname>Chen</surname><given-names>DN</given-names></name><name name-style="western"><surname>Gao</surname><given-names>JX</given-names></name></person-group> (<year>1987</year>) <source>Economic Fauna of China (Terrestrial Molluscs).</source><publisher-name>Science Press</publisher-name>, <publisher-loc>Beijing</publisher-loc>, <size units="page">186 pp</size>. [in Chinese]</mixed-citation></ref><ref id="B30"><mixed-citation xmlns:xlink="http://www.w3.org/1999/xlink" xlink:type="simple"><person-group><name name-style="western"><surname>Qian</surname><given-names>ZX</given-names></name><name name-style="western"><surname>Zhou</surname><given-names>WC</given-names></name></person-group> (<year>2014</year>) <source>Illustrated Handbook of Common Terrestrial Mollusks in China.</source><publisher-name>Zhejiang People’s Fine Arts Publishing House</publisher-name>, <publisher-loc>Hangzhou</publisher-loc>, <size units="page">228 pp</size>. [in Chinese]</mixed-citation></ref></ref-list></tp:taxon-treatment>
