# Supplementary material for: Systematic revision of Stegodera Martens, 1876 (Gastropoda, Stylommatophora, Camaenidae), with description of a new genus
Source: Zookeys. 2021 Sep 1;1059:1–21. doi: 10.3897/zookeys.1059.68385 (PMC8426314; doi:10.3897/zookeys.1059.68385)
Supplement: XML Treatment for Pseudostegodera [file zookeys.1059.68385-treatment3.xml]

<!DOCTYPE tp:taxon-treatment
  PUBLIC "-//TaxonX//DTD Taxonomic Treatment Publishing DTD v0 20100105//EN" "tax-treatment-NSO.dtd">
<tp:taxon-treatment xmlns:tp="http://www.plazi.org/taxpub"><tp:treatment-meta><kwd-group><label>Taxon classification</label><kwd><named-content xmlns:xlink="http://www.w3.org/1999/xlink" content-type="kingdom">Animalia</named-content></kwd><kwd><named-content xmlns:xlink="http://www.w3.org/1999/xlink" content-type="order">Stylommatophora</named-content></kwd><kwd><named-content xmlns:xlink="http://www.w3.org/1999/xlink" content-type="family">Camaenidae</named-content></kwd></kwd-group><mixed-citation publication-type="journal"><person-group><name><surname>Chen</surname><given-names>Zhe-Yu</given-names></name><name><surname>Lyu</surname><given-names>Zhi-Tong</given-names></name><name><surname>Wu</surname><given-names>Min</given-names></name></person-group><article-title>Systematic revision of <italic><tp:taxon-name><tp:taxon-name-part taxon-name-part-type="genus" reg="Stegodera">Stegodera</tp:taxon-name-part></tp:taxon-name></italic> Martens, 1876 (<tp:taxon-name><tp:taxon-name-part taxon-name-part-type="class">Gastropoda</tp:taxon-name-part></tp:taxon-name>, <tp:taxon-name><tp:taxon-name-part taxon-name-part-type="order">Stylommatophora</tp:taxon-name-part></tp:taxon-name>, <tp:taxon-name><tp:taxon-name-part taxon-name-part-type="family">Camaenidae</tp:taxon-name-part></tp:taxon-name>), with description of a new genus</article-title><source>Zookeys</source><day>01</day><month>9</month><year>2021</year><volume>1059</volume><fpage>1</fpage><lpage>21</lpage><pub-id pub-id-type="doi">10.3897/zookeys.1059.68385</pub-id></mixed-citation></tp:treatment-meta><tp:nomenclature><tp:taxon-name>
                <object-id xmlns:xlink="http://www.w3.org/1999/xlink" content-type="arpha" xlink:type="simple">EFBB53B7-D144-58F5-B1ED-5B0A2A965DB5</object-id>
                <tp:taxon-name-part taxon-name-part-type="genus" reg="Pseudostegodera">Pseudostegodera</tp:taxon-name-part>
                <object-id xmlns:xlink="http://www.w3.org/1999/xlink" content-type="zoobank" xlink:type="simple">http://zoobank.org/F0A6D222-8DB2-4B57-8910-17CAAE2B7FFA</object-id>
              </tp:taxon-name><tp:taxon-authority>Wu &amp; Chen</tp:taxon-authority><tp:taxon-status xmlns:xlink="http://www.w3.org/1999/xlink" xlink:type="simple">gen. nov.</tp:taxon-status></tp:nomenclature><tp:treatment-sec sec-type="type species" id="SECID0EVKBG"><title>Type species.</title><p><italic><tp:taxon-name><tp:taxon-name-part taxon-name-part-type="genus" reg="Pseudostegodera">Pseudostegodera</tp:taxon-name-part><tp:taxon-name-part taxon-name-part-type="species" reg="qiului">qiului</tp:taxon-name-part></tp:taxon-name></italic> gen. et sp. nov.</p></tp:treatment-sec><tp:treatment-sec sec-type="diagnosis" id="SECID0EGLBG"><title>Diagnosis.</title><p>Shell sinistral. Apical whorls with dense fine ribs gradually becoming granules. The last <sup>1</sup>/<sub>8</sub> to <sup>1</sup>/<sub>4</sub> body whorl compressed, only partly covering penultimate whorl. Umbilicus broad. Head wart absent. Each side of mantle edge with a leaf-shaped appendage. Penis sheath present. Penis externally simple. Epiphallic papilla absent. Flagellum present. Dart sac apparatus absent.</p></tp:treatment-sec><tp:treatment-sec sec-type="remarks" id="SECID0EULBG"><title>Remarks.</title><p>Conchologically the new genus can be distinguished from <italic><tp:taxon-name><tp:taxon-name-part taxon-name-part-type="genus" reg="Stegodera">Stegodera</tp:taxon-name-part></tp:taxon-name></italic> by the detached body whorl and penultimate whorl. The new genus is supported to be the closest relative of a clade containing <italic><tp:taxon-name><tp:taxon-name-part taxon-name-part-type="genus" reg="Stegodera">Stegodera</tp:taxon-name-part></tp:taxon-name></italic> + <italic><tp:taxon-name><tp:taxon-name-part taxon-name-part-type="genus" reg="Nesiohelix">Nesiohelix</tp:taxon-name-part></tp:taxon-name></italic> as based on the Maximum Likelihood/Baysian Inference phylogeny shown in Fig. <xref ref-type="fig" rid="F1">1A</xref>. However, when the Australian camaenids were included in the analysis, the relationships between the new genus, <italic><tp:taxon-name><tp:taxon-name-part taxon-name-part-type="genus" reg="Stegodera">Stegodera</tp:taxon-name-part></tp:taxon-name></italic> + <italic><tp:taxon-name><tp:taxon-name-part taxon-name-part-type="genus" reg="Nesiohelix">Nesiohelix</tp:taxon-name-part></tp:taxon-name></italic>, and all remaining taxa except <italic><tp:taxon-name><tp:taxon-name-part taxon-name-part-type="genus" reg="Satsuma">Satsuma</tp:taxon-name-part></tp:taxon-name></italic> remained unresolved (Fig. <xref ref-type="fig" rid="F1">1B</xref>). The new genus is conchologically similar to <italic><tp:taxon-name><tp:taxon-name-part taxon-name-part-type="genus" reg="Stegodera">Stegodera</tp:taxon-name-part></tp:taxon-name></italic>, however, it differs in certain reproductive characters (see above). We consider that the genital anatomy is more informative than shell features in helicoid systematics (e.g., <xref ref-type="bibr" rid="B6">Criscione and Köhler 2013</xref>). In addition, the loss of the dart sac apparatus in <tp:taxon-name><tp:taxon-name-part taxon-name-part-type="subfamily">Bradybaeninae</tp:taxon-name-part></tp:taxon-name> and/or <tp:taxon-name><tp:taxon-name-part taxon-name-part-type="subfamily">Camaeninae</tp:taxon-name-part></tp:taxon-name> is not a frequent event during the evolution of <tp:taxon-name><tp:taxon-name-part taxon-name-part-type="family">Camaenidae</tp:taxon-name-part></tp:taxon-name> (Fig. <xref ref-type="fig" rid="F1">1B</xref>). Based on these two considerations, we consider it is reasonable to distinguish this new camaenid taxon as a monotypic genus represented by the new species described below.</p></tp:treatment-sec><tp:treatment-sec><!--Section generated to contain objects referenced in tp:taxon-treatment.--><fig id="F1" position="float" orientation="portrait"><object-id xmlns:xlink="http://www.w3.org/1999/xlink" content-type="doi" xlink:type="simple">10.3897/zookeys.1059.68385.figure1</object-id><object-id xmlns:xlink="http://www.w3.org/1999/xlink" content-type="arpha" xlink:type="simple">3199FD2A-D9C7-5AAD-9791-EC34307F6717</object-id><label>Figure 1.</label><caption><p>Bayesian Inferences of camaenids (representatives of genera in Table <xref ref-type="table" rid="T1">1</xref>) based on partial mitochondrial <abbrev xmlns:xlink="http://www.w3.org/1999/xlink" xlink:title="16S ribosomal RNA gene" id="ABBRID0ET2AE" xlink:type="simple">16S</abbrev> and <abbrev xmlns:xlink="http://www.w3.org/1999/xlink" xlink:title="C oxidase 1 gene" id="ABBRID0EX2AE" xlink:type="simple">CO1</abbrev> sequences. Numbers near nodes indicate Bayesian posterior probabilities. The squares on the right of each taxon name indicate its character states. Abbreviations: <abbrev xmlns:xlink="http://www.w3.org/1999/xlink" xlink:title="penis sheath" id="ABBRID0E22AE" xlink:type="simple">PS</abbrev>: penial sheath; EpP: epiphallic papilla; <abbrev xmlns:xlink="http://www.w3.org/1999/xlink" xlink:title="penial caecum" id="ABBRID0E62AE" xlink:type="simple">PC</abbrev>: penial caecum; <abbrev xmlns:xlink="http://www.w3.org/1999/xlink" xlink:title="flagellum" id="ABBRID0ED3AE" xlink:type="simple">Fl</abbrev>: flagellum; <abbrev xmlns:xlink="http://www.w3.org/1999/xlink" xlink:title="dart sac" id="ABBRID0EH3AE" xlink:type="simple">DS</abbrev>: dart sac apparatus <bold>A</bold> phylogram without Australian camaenids <bold>B</bold> the results of ancestral states (tagged on branch in red, blue, or black) reconstruction mapping on the phylogram with some Australian camaenid genera added. Orange part: the topologies supported by the results respectively by using both Bayesian Inference and Maximum Likelihood methods. Character states are from <xref ref-type="bibr" rid="B36">Schileyko (2003)</xref> and <xref ref-type="bibr" rid="B46">Wu (2019)</xref>. Scale bars for substitutions per site.</p></caption><graphic xmlns:xlink="http://www.w3.org/1999/xlink" xlink:href="zookeys-1059-001-g001.jpg" position="float" orientation="portrait" xlink:type="simple" id="oo_584114.jpg"><uri content-type="original_file" xlink:type="simple">https://binary.pensoft.net/fig/584114</uri></graphic></fig><table-wrap id="T1" position="float" orientation="portrait"><label>Table 1.</label><caption><p>Vouchers and the GenBank accession numbers of the species for phylogenetic study (*, from NCBI).</p></caption><table id="TID0EJCBG" rules="all"><tbody><tr><th rowspan="1" colspan="1">Species</th><th rowspan="1" colspan="1">Subfamily</th><th rowspan="1" colspan="1"><abbrev xmlns:xlink="http://www.w3.org/1999/xlink" xlink:title="16S ribosomal RNA gene" id="ABBRID0EDGAC" xlink:type="simple">16S</abbrev>/<abbrev xmlns:xlink="http://www.w3.org/1999/xlink" xlink:title="C oxidase 1 gene" id="ABBRID0EHGAC" xlink:type="simple">CO1</abbrev></th><th rowspan="1" colspan="1">Museum voucher</th><th rowspan="1" colspan="1">Voucher inf.</th></tr><tr><td rowspan="1" colspan="1"><italic><tp:taxon-name><tp:taxon-name-part taxon-name-part-type="genus" reg="Pseudostegodera">Pseudostegodera</tp:taxon-name-part><tp:taxon-name-part taxon-name-part-type="species" reg="qiului">qiului</tp:taxon-name-part></tp:taxon-name></italic> gen. et sp. nov.</td><td rowspan="1" colspan="1">
                  <tp:taxon-name>
                    <tp:taxon-name-part taxon-name-part-type="subfamily">Camaeninae</tp:taxon-name-part>
                  </tp:taxon-name>
                </td><td rowspan="1" colspan="1" style="color: #152959"><ext-link xmlns:xlink="http://www.w3.org/1999/xlink" ext-link-type="gen" xlink:href="MW810083" xlink:type="simple">MW810083</ext-link>/ <ext-link xmlns:xlink="http://www.w3.org/1999/xlink" ext-link-type="gen" xlink:href="MW810790" xlink:type="simple">MW810790</ext-link></td><td rowspan="1" colspan="1"><abbrev xmlns:xlink="http://www.w3.org/1999/xlink" content-type="institution" xlink:title="Sun Yat-sen University" id="ABBRID0E2HAC" xlink:type="simple">SYS</abbrev> m001017</td><td rowspan="1" colspan="1">Paratype of the species; see text</td></tr><tr><td rowspan="1" colspan="1">
                  <italic><tp:taxon-name>
                      <tp:taxon-name-part taxon-name-part-type="genus" reg="Stegodera">Stegodera</tp:taxon-name-part>
                      <tp:taxon-name-part taxon-name-part-type="species" reg="angusticollis">angusticollis</tp:taxon-name-part>
                    </tp:taxon-name></italic>
                </td><td rowspan="1" colspan="1">
                  <tp:taxon-name>
                    <tp:taxon-name-part taxon-name-part-type="subfamily">Camaeninae</tp:taxon-name-part>
                  </tp:taxon-name>
                </td><td rowspan="1" colspan="1" style="color: #152959"><ext-link xmlns:xlink="http://www.w3.org/1999/xlink" ext-link-type="gen" xlink:href="MW810079" xlink:type="simple">MW810079</ext-link>/ <ext-link xmlns:xlink="http://www.w3.org/1999/xlink" ext-link-type="gen" xlink:href="MW810793" xlink:type="simple">MW810793</ext-link></td><td rowspan="1" colspan="1"><abbrev xmlns:xlink="http://www.w3.org/1999/xlink" content-type="institution" xlink:title="Sun Yat-sen University" id="ABBRID0EOJAC" xlink:type="simple">SYS</abbrev> m001016</td><td rowspan="1" colspan="1">See text</td></tr><tr><td rowspan="1" colspan="1">
                  <italic><tp:taxon-name>
                      <tp:taxon-name-part taxon-name-part-type="genus" reg="Amphidromus">Amphidromus</tp:taxon-name-part>
                      <tp:taxon-name-part taxon-name-part-type="species" reg="inversus">inversus</tp:taxon-name-part>
                    </tp:taxon-name></italic>
                </td><td rowspan="1" colspan="1">
                  <tp:taxon-name>
                    <tp:taxon-name-part taxon-name-part-type="subfamily">Camaeninae</tp:taxon-name-part>
                  </tp:taxon-name>
                </td><td rowspan="1" colspan="1" style="color: #152959"><ext-link xmlns:xlink="http://www.w3.org/1999/xlink" ext-link-type="gen" xlink:href="AB112400" xlink:type="simple">AB112400</ext-link>*/ <ext-link xmlns:xlink="http://www.w3.org/1999/xlink" ext-link-type="gen" xlink:href="FJ472655" xlink:type="simple">FJ472655</ext-link>*</td><td rowspan="1" colspan="1">/</td><td rowspan="1" colspan="1">/</td></tr><tr><td rowspan="1" colspan="1">
                  <italic><tp:taxon-name>
                      <tp:taxon-name-part taxon-name-part-type="genus" reg="Camaena">Camaena</tp:taxon-name-part>
                      <tp:taxon-name-part taxon-name-part-type="species" reg="cicatricosa">cicatricosa</tp:taxon-name-part>
                    </tp:taxon-name></italic>
                </td><td rowspan="1" colspan="1">
                  <tp:taxon-name>
                    <tp:taxon-name-part taxon-name-part-type="subfamily">Camaeninae</tp:taxon-name-part>
                  </tp:taxon-name>
                </td><td rowspan="1" colspan="1" style="color: #152959"><ext-link xmlns:xlink="http://www.w3.org/1999/xlink" ext-link-type="gen" xlink:href="KU586474" xlink:type="simple">KU586474</ext-link>*/ <ext-link xmlns:xlink="http://www.w3.org/1999/xlink" ext-link-type="gen" xlink:href="KU061276" xlink:type="simple">KU061276</ext-link>*</td><td rowspan="1" colspan="1">/</td><td rowspan="1" colspan="1">/</td></tr><tr><td rowspan="1" colspan="1">
                  <italic><tp:taxon-name>
                      <tp:taxon-name-part taxon-name-part-type="genus" reg="Camaena">Camaena</tp:taxon-name-part>
                      <tp:taxon-name-part taxon-name-part-type="species" reg="poyuensis">poyuensis</tp:taxon-name-part>
                    </tp:taxon-name></italic>
                </td><td rowspan="1" colspan="1">
                  <tp:taxon-name>
                    <tp:taxon-name-part taxon-name-part-type="subfamily">Camaeninae</tp:taxon-name-part>
                  </tp:taxon-name>
                </td><td rowspan="1" colspan="1" style="color: #152959"><ext-link xmlns:xlink="http://www.w3.org/1999/xlink" ext-link-type="gen" xlink:href="KU586468" xlink:type="simple">KU586468</ext-link>*/ <ext-link xmlns:xlink="http://www.w3.org/1999/xlink" ext-link-type="gen" xlink:href="KU061273" xlink:type="simple">KU061273</ext-link>*</td><td rowspan="1" colspan="1">/</td><td rowspan="1" colspan="1">/</td></tr><tr><td rowspan="2" colspan="1">
                  <italic><tp:taxon-name>
                      <tp:taxon-name-part taxon-name-part-type="genus" reg="Satsuma">Satsuma</tp:taxon-name-part>
                      <tp:taxon-name-part taxon-name-part-type="species" reg="guandi">guandi</tp:taxon-name-part>
                    </tp:taxon-name></italic>
                </td><td rowspan="2" colspan="1">
                  <tp:taxon-name>
                    <tp:taxon-name-part taxon-name-part-type="subfamily">Camaeninae</tp:taxon-name-part>
                  </tp:taxon-name>
                </td><td rowspan="1" colspan="1" style="color: #152959"><ext-link xmlns:xlink="http://www.w3.org/1999/xlink" ext-link-type="gen" xlink:href="MW804648" xlink:type="simple">MW804648</ext-link>/ <ext-link xmlns:xlink="http://www.w3.org/1999/xlink" ext-link-type="gen" xlink:href="MW810791" xlink:type="simple">MW810791</ext-link></td><td rowspan="1" colspan="1">HBUMM08239a1</td><td rowspan="1" colspan="1">Guangdong, Shaoguan, coll. Di Yu</td></tr><tr><td rowspan="1" colspan="1" style="color: #152959"><ext-link xmlns:xlink="http://www.w3.org/1999/xlink" ext-link-type="gen" xlink:href="MW804647" xlink:type="simple">MW804647</ext-link>/ <ext-link xmlns:xlink="http://www.w3.org/1999/xlink" ext-link-type="gen" xlink:href="MW810792" xlink:type="simple">MW810792</ext-link></td><td rowspan="1" colspan="1">HBUMM08239a2</td><td rowspan="1" colspan="1"/></tr><tr><td rowspan="1" colspan="1">
                  <italic><tp:taxon-name>
                      <tp:taxon-name-part taxon-name-part-type="genus" reg="Exiligada">Exiligada</tp:taxon-name-part>
                      <tp:taxon-name-part taxon-name-part-type="species" reg="gregoriana">gregoriana</tp:taxon-name-part>
                    </tp:taxon-name></italic>
                </td><td rowspan="1" colspan="1">
                  <tp:taxon-name>
                    <tp:taxon-name-part taxon-name-part-type="subfamily">Camaeninae</tp:taxon-name-part>
                  </tp:taxon-name>
                </td><td rowspan="1" colspan="1" style="color: #152959"><ext-link xmlns:xlink="http://www.w3.org/1999/xlink" ext-link-type="gen" xlink:href="JX393672" xlink:type="simple">JX393672</ext-link>*/ <ext-link xmlns:xlink="http://www.w3.org/1999/xlink" ext-link-type="gen" xlink:href="JX393761" xlink:type="simple">JX393761</ext-link>*</td><td rowspan="1" colspan="1">/</td><td rowspan="1" colspan="1">/</td></tr><tr><td rowspan="1" colspan="1">
                  <italic><tp:taxon-name>
                      <tp:taxon-name-part taxon-name-part-type="genus" reg="Falspleuroxia">Falspleuroxia</tp:taxon-name-part>
                      <tp:taxon-name-part taxon-name-part-type="species" reg="overlanderensis">overlanderensis</tp:taxon-name-part>
                    </tp:taxon-name></italic>
                </td><td rowspan="1" colspan="1">
                  <tp:taxon-name>
                    <tp:taxon-name-part taxon-name-part-type="subfamily">Camaeninae</tp:taxon-name-part>
                  </tp:taxon-name>
                </td><td rowspan="1" colspan="1" style="color: #152959"><ext-link xmlns:xlink="http://www.w3.org/1999/xlink" ext-link-type="gen" xlink:href="KU519178" xlink:type="simple">KU519178</ext-link>*/ <ext-link xmlns:xlink="http://www.w3.org/1999/xlink" ext-link-type="gen" xlink:href="KU519261" xlink:type="simple">KU519261</ext-link>*</td><td rowspan="1" colspan="1">/</td><td rowspan="1" colspan="1">/</td></tr><tr><td rowspan="1" colspan="1">
                  <italic><tp:taxon-name>
                      <tp:taxon-name-part taxon-name-part-type="genus" reg="Tatemelon">Tatemelon</tp:taxon-name-part>
                      <tp:taxon-name-part taxon-name-part-type="species" reg="musgum">musgum</tp:taxon-name-part>
                    </tp:taxon-name></italic>
                </td><td rowspan="1" colspan="1">
                  <tp:taxon-name>
                    <tp:taxon-name-part taxon-name-part-type="subfamily">Camaeninae</tp:taxon-name-part>
                  </tp:taxon-name>
                </td><td rowspan="1" colspan="1" style="color: #152959"><ext-link xmlns:xlink="http://www.w3.org/1999/xlink" ext-link-type="gen" xlink:href="KU519194" xlink:type="simple">KU519194</ext-link>*/ <ext-link xmlns:xlink="http://www.w3.org/1999/xlink" ext-link-type="gen" xlink:href="KU519277" xlink:type="simple">KU519277</ext-link>*</td><td rowspan="1" colspan="1">/</td><td rowspan="1" colspan="1">/</td></tr><tr><td rowspan="1" colspan="1">
                  <italic><tp:taxon-name>
                      <tp:taxon-name-part taxon-name-part-type="genus" reg="Sinumelon">Sinumelon</tp:taxon-name-part>
                      <tp:taxon-name-part taxon-name-part-type="species" reg="vagente">vagente</tp:taxon-name-part>
                    </tp:taxon-name></italic>
                </td><td rowspan="1" colspan="1">
                  <tp:taxon-name>
                    <tp:taxon-name-part taxon-name-part-type="subfamily">Camaeninae</tp:taxon-name-part>
                  </tp:taxon-name>
                </td><td rowspan="1" colspan="1" style="color: #152959"><ext-link xmlns:xlink="http://www.w3.org/1999/xlink" ext-link-type="gen" xlink:href="KP965282" xlink:type="simple">KP965282</ext-link>*/ <ext-link xmlns:xlink="http://www.w3.org/1999/xlink" ext-link-type="gen" xlink:href="KP965358" xlink:type="simple">KP965358</ext-link>*</td><td rowspan="1" colspan="1">/</td><td rowspan="1" colspan="1">/</td></tr><tr><td rowspan="1" colspan="1">
                  <italic><tp:taxon-name>
                      <tp:taxon-name-part taxon-name-part-type="genus" reg="Acusta">Acusta</tp:taxon-name-part>
                      <tp:taxon-name-part taxon-name-part-type="species" reg="ravida">ravida</tp:taxon-name-part>
                    </tp:taxon-name></italic>
                </td><td rowspan="1" colspan="1">
                  <tp:taxon-name>
                    <tp:taxon-name-part taxon-name-part-type="subfamily">Bradybaeninae</tp:taxon-name-part>
                  </tp:taxon-name>
                </td><td rowspan="1" colspan="1" style="color: #152959"><ext-link xmlns:xlink="http://www.w3.org/1999/xlink" ext-link-type="gen" xlink:href="MW800197" xlink:type="simple">MW800197</ext-link>/ <ext-link xmlns:xlink="http://www.w3.org/1999/xlink" ext-link-type="gen" xlink:href="MW810782" xlink:type="simple">MW810782</ext-link></td><td rowspan="1" colspan="1">HBUMM06616a</td><td rowspan="1" colspan="1">Sichuan, Jiuzhaigou, coll. Min Wu</td></tr><tr><td rowspan="1" colspan="1">
                  <italic><tp:taxon-name>
                      <tp:taxon-name-part taxon-name-part-type="genus" reg="Bradybaena">Bradybaena</tp:taxon-name-part>
                      <tp:taxon-name-part taxon-name-part-type="species" reg="qixiaensis">qixiaensis</tp:taxon-name-part>
                    </tp:taxon-name></italic>
                </td><td rowspan="1" colspan="1">
                  <tp:taxon-name>
                    <tp:taxon-name-part taxon-name-part-type="subfamily">Bradybaeninae</tp:taxon-name-part>
                  </tp:taxon-name>
                </td><td rowspan="1" colspan="1" style="color: #152959"><ext-link xmlns:xlink="http://www.w3.org/1999/xlink" ext-link-type="gen" xlink:href="MW810081" xlink:type="simple">MW810081</ext-link>/ <ext-link xmlns:xlink="http://www.w3.org/1999/xlink" ext-link-type="gen" xlink:href="MW810783" xlink:type="simple">MW810783</ext-link></td><td rowspan="1" colspan="1">HBUMM06900–1/HBUMM06900–2</td><td rowspan="1" colspan="1">Jiangsu, Nanjing, coll. Min Wu</td></tr><tr><td rowspan="1" colspan="1">
                  <italic><tp:taxon-name>
                      <tp:taxon-name-part taxon-name-part-type="genus" reg="Cathaica">Cathaica</tp:taxon-name-part>
                      <tp:taxon-name-part taxon-name-part-type="species" reg="fasciola">fasciola</tp:taxon-name-part>
                    </tp:taxon-name></italic>
                </td><td rowspan="1" colspan="1">
                  <tp:taxon-name>
                    <tp:taxon-name-part taxon-name-part-type="subfamily">Bradybaeninae</tp:taxon-name-part>
                  </tp:taxon-name>
                </td><td rowspan="1" colspan="1" style="color: #152959"><ext-link xmlns:xlink="http://www.w3.org/1999/xlink" ext-link-type="gen" xlink:href="MW800200" xlink:type="simple">MW800200</ext-link>/ <ext-link xmlns:xlink="http://www.w3.org/1999/xlink" ext-link-type="gen" xlink:href="MW810784" xlink:type="simple">MW810784</ext-link></td><td rowspan="1" colspan="1">HBUMM06477–1/HBUMM06477–2</td><td rowspan="1" colspan="1">Jiangsu, Zhenjiang, coll. Min Wu</td></tr><tr><td rowspan="1" colspan="1">
                  <italic><tp:taxon-name>
                      <tp:taxon-name-part taxon-name-part-type="genus" reg="Coccoglypta">Coccoglypta</tp:taxon-name-part>
                      <tp:taxon-name-part taxon-name-part-type="species" reg="liui">liui</tp:taxon-name-part>
                    </tp:taxon-name></italic>
                </td><td rowspan="1" colspan="1">
                  <tp:taxon-name>
                    <tp:taxon-name-part taxon-name-part-type="subfamily">Bradybaeninae</tp:taxon-name-part>
                  </tp:taxon-name>
                </td><td rowspan="1" colspan="1" style="color: #152959"><ext-link xmlns:xlink="http://www.w3.org/1999/xlink" ext-link-type="gen" xlink:href="MK680922" xlink:type="simple">MK680922</ext-link>*/ <ext-link xmlns:xlink="http://www.w3.org/1999/xlink" ext-link-type="gen" xlink:href="MK680001" xlink:type="simple">MK680001</ext-link>*</td><td rowspan="1" colspan="1">/</td><td rowspan="1" colspan="1">/</td></tr><tr><td rowspan="1" colspan="1">
                  <italic><tp:taxon-name>
                      <tp:taxon-name-part taxon-name-part-type="genus" reg="Coccoglypta">Coccoglypta</tp:taxon-name-part>
                      <tp:taxon-name-part taxon-name-part-type="species" reg="pinchoniana">pinchoniana</tp:taxon-name-part>
                    </tp:taxon-name></italic>
                </td><td rowspan="1" colspan="1">
                  <tp:taxon-name>
                    <tp:taxon-name-part taxon-name-part-type="subfamily">Bradybaeninae</tp:taxon-name-part>
                  </tp:taxon-name>
                </td><td rowspan="1" colspan="1" style="color: #152959"><ext-link xmlns:xlink="http://www.w3.org/1999/xlink" ext-link-type="gen" xlink:href="MK680923" xlink:type="simple">MK680923</ext-link>*/ <ext-link xmlns:xlink="http://www.w3.org/1999/xlink" ext-link-type="gen" xlink:href="MK680002" xlink:type="simple">MK680002</ext-link>*</td><td rowspan="1" colspan="1">/</td><td rowspan="1" colspan="1">/</td></tr><tr><td rowspan="1" colspan="1">
                  <italic><tp:taxon-name>
                      <tp:taxon-name-part taxon-name-part-type="genus" reg="Dolicheulota">Dolicheulota</tp:taxon-name-part>
                      <tp:taxon-name-part taxon-name-part-type="species" reg="formosensis">formosensis</tp:taxon-name-part>
                    </tp:taxon-name></italic>
                </td><td rowspan="1" colspan="1">
                  <tp:taxon-name>
                    <tp:taxon-name-part taxon-name-part-type="subfamily">Bradybaeninae</tp:taxon-name-part>
                  </tp:taxon-name>
                </td><td rowspan="1" colspan="1" style="color: #152959"><ext-link xmlns:xlink="http://www.w3.org/1999/xlink" ext-link-type="gen" xlink:href="KR338956" xlink:type="simple">KR338956</ext-link>*/ <ext-link xmlns:xlink="http://www.w3.org/1999/xlink" ext-link-type="gen" xlink:href="KR338956" xlink:type="simple">KR338956</ext-link>*</td><td rowspan="1" colspan="1">/</td><td rowspan="1" colspan="1">/</td></tr><tr><td rowspan="1" colspan="1">
                  <italic><tp:taxon-name>
                      <tp:taxon-name-part taxon-name-part-type="genus" reg="Euhadra">Euhadra</tp:taxon-name-part>
                      <tp:taxon-name-part taxon-name-part-type="species" reg="dixoni">dixoni</tp:taxon-name-part>
                    </tp:taxon-name></italic>
                </td><td rowspan="1" colspan="1">
                  <tp:taxon-name>
                    <tp:taxon-name-part taxon-name-part-type="subfamily">Bradybaeninae</tp:taxon-name-part>
                  </tp:taxon-name>
                </td><td rowspan="1" colspan="1" style="color: #152959"><ext-link xmlns:xlink="http://www.w3.org/1999/xlink" ext-link-type="gen" xlink:href="AF098711" xlink:type="simple">AF098711</ext-link>*/ <ext-link xmlns:xlink="http://www.w3.org/1999/xlink" ext-link-type="gen" xlink:href="AB916773" xlink:type="simple">AB916773</ext-link>*</td><td rowspan="1" colspan="1">/</td><td rowspan="1" colspan="1">/</td></tr><tr><td rowspan="1" colspan="1">
                  <italic><tp:taxon-name>
                      <tp:taxon-name-part taxon-name-part-type="genus" reg="Laeocathaica">Laeocathaica</tp:taxon-name-part>
                      <tp:taxon-name-part taxon-name-part-type="species" reg="polytyla">polytyla</tp:taxon-name-part>
                    </tp:taxon-name></italic>
                </td><td rowspan="1" colspan="1">
                  <tp:taxon-name>
                    <tp:taxon-name-part taxon-name-part-type="subfamily">Bradybaeninae</tp:taxon-name-part>
                  </tp:taxon-name>
                </td><td rowspan="1" colspan="1" style="color: #152959"><ext-link xmlns:xlink="http://www.w3.org/1999/xlink" ext-link-type="gen" xlink:href="MW810082" xlink:type="simple">MW810082</ext-link>/ <ext-link xmlns:xlink="http://www.w3.org/1999/xlink" ext-link-type="gen" xlink:href="MW810787" xlink:type="simple">MW810787</ext-link></td><td rowspan="1" colspan="1">HBUMM06726a1</td><td rowspan="1" colspan="1">Sichuan, Jiuzhaigou, coll. Min Wu</td></tr><tr><td rowspan="2" colspan="1">
                  <italic><tp:taxon-name>
                      <tp:taxon-name-part taxon-name-part-type="genus" reg="Laeocathaica">Laeocathaica</tp:taxon-name-part>
                      <tp:taxon-name-part taxon-name-part-type="species" reg="distinguenda">distinguenda</tp:taxon-name-part>
                    </tp:taxon-name></italic>
                </td><td rowspan="2" colspan="1">
                  <tp:taxon-name>
                    <tp:taxon-name-part taxon-name-part-type="subfamily">Bradybaeninae</tp:taxon-name-part>
                  </tp:taxon-name>
                </td><td rowspan="1" colspan="1" style="color: #152959"><ext-link xmlns:xlink="http://www.w3.org/1999/xlink" ext-link-type="gen" xlink:href="MW810084" xlink:type="simple">MW810084</ext-link>/ <ext-link xmlns:xlink="http://www.w3.org/1999/xlink" ext-link-type="gen" xlink:href="MW810785" xlink:type="simple">MW810785</ext-link></td><td rowspan="1" colspan="1">HBUMM06491a1</td><td rowspan="1" colspan="1">Gansu, Wenxian, coll. Min Wu</td></tr><tr><td rowspan="1" colspan="1" style="color: #152959"><ext-link xmlns:xlink="http://www.w3.org/1999/xlink" ext-link-type="gen" xlink:href="MW810085" xlink:type="simple">MW810085</ext-link>/ <ext-link xmlns:xlink="http://www.w3.org/1999/xlink" ext-link-type="gen" xlink:href="MW810786" xlink:type="simple">MW810786</ext-link></td><td rowspan="1" colspan="1">HBUMM06491a2</td><td rowspan="1" colspan="1"/></tr><tr><td rowspan="1" colspan="1">
                  <italic><tp:taxon-name>
                      <tp:taxon-name-part taxon-name-part-type="genus" reg="Nesiohelix">Nesiohelix</tp:taxon-name-part>
                      <tp:taxon-name-part taxon-name-part-type="species" reg="moreletiana">moreletiana</tp:taxon-name-part>
                    </tp:taxon-name></italic>
                </td><td rowspan="1" colspan="1">
                  <tp:taxon-name>
                    <tp:taxon-name-part taxon-name-part-type="subfamily">Bradybaeninae</tp:taxon-name-part>
                  </tp:taxon-name>
                </td><td rowspan="1" colspan="1" style="color: #152959"><ext-link xmlns:xlink="http://www.w3.org/1999/xlink" ext-link-type="gen" xlink:href="MW810080" xlink:type="simple">MW810080</ext-link>/ <ext-link xmlns:xlink="http://www.w3.org/1999/xlink" ext-link-type="gen" xlink:href="MW810788" xlink:type="simple">MW810788</ext-link></td><td rowspan="1" colspan="1">HBUMM06796</td><td rowspan="1" colspan="1">Zhejiang, Hangzhou, coll. Min Wu</td></tr><tr><td rowspan="1" colspan="1">
                  <italic><tp:taxon-name>
                      <tp:taxon-name-part taxon-name-part-type="genus" reg="Pseudobuliminus">Pseudobuliminus</tp:taxon-name-part>
                      <tp:taxon-name-part taxon-name-part-type="species" reg="piligerus">piligerus</tp:taxon-name-part>
                    </tp:taxon-name></italic>
                </td><td rowspan="1" colspan="1">
                  <tp:taxon-name>
                    <tp:taxon-name-part taxon-name-part-type="subfamily">Bradybaeninae</tp:taxon-name-part>
                  </tp:taxon-name>
                </td><td rowspan="1" colspan="1" style="color: #152959"><ext-link xmlns:xlink="http://www.w3.org/1999/xlink" ext-link-type="gen" xlink:href="MW800362" xlink:type="simple">MW800362</ext-link>/ <ext-link xmlns:xlink="http://www.w3.org/1999/xlink" ext-link-type="gen" xlink:href="MW810789" xlink:type="simple">MW810789</ext-link></td><td rowspan="1" colspan="1">HBUMM06527a1</td><td rowspan="1" colspan="1">Gansu, Wenxian, Coll. Min Wu</td></tr><tr><td rowspan="1" colspan="1"><italic><tp:taxon-name><tp:taxon-name-part taxon-name-part-type="genus" reg="Cornu">Cornu</tp:taxon-name-part><tp:taxon-name-part taxon-name-part-type="species" reg="aspersum">aspersum</tp:taxon-name-part></tp:taxon-name></italic> (out-group)</td><td rowspan="1" colspan="1">
                  <tp:taxon-name>
                    <tp:taxon-name-part taxon-name-part-type="family">Helicidae</tp:taxon-name-part>
                  </tp:taxon-name>
                </td><td rowspan="1" colspan="1" style="color: #152959"><ext-link xmlns:xlink="http://www.w3.org/1999/xlink" ext-link-type="gen" xlink:href="KU586459" xlink:type="simple">KU586459</ext-link>*/ <ext-link xmlns:xlink="http://www.w3.org/1999/xlink" ext-link-type="gen" xlink:href="KU586502" xlink:type="simple">KU586502</ext-link>*</td><td rowspan="1" colspan="1">/</td><td rowspan="1" colspan="1">/</td></tr></tbody></table></table-wrap></tp:treatment-sec><ref-list><ref id="B36"><mixed-citation xmlns:xlink="http://www.w3.org/1999/xlink" xlink:type="simple"><person-group><name name-style="western"><surname>Schileyko</surname><given-names>AA</given-names></name></person-group> (<year>2003</year>) <article-title>Treatise on recent terrestrial pulmonate molluscs, Part 11. <tp:taxon-name><tp:taxon-name-part taxon-name-part-type="family">Trigonochlamydidae</tp:taxon-name-part></tp:taxon-name>, <tp:taxon-name><tp:taxon-name-part taxon-name-part-type="family">Papillodermidae</tp:taxon-name-part></tp:taxon-name>, <tp:taxon-name><tp:taxon-name-part taxon-name-part-type="family">Vitrinidae</tp:taxon-name-part></tp:taxon-name>, <tp:taxon-name><tp:taxon-name-part taxon-name-part-type="family">Limacidae</tp:taxon-name-part></tp:taxon-name>, <tp:taxon-name><tp:taxon-name-part taxon-name-part-type="family">Bielziidae</tp:taxon-name-part></tp:taxon-name>, <tp:taxon-name><tp:taxon-name-part taxon-name-part-type="family">Agriolimacidae</tp:taxon-name-part></tp:taxon-name>, <tp:taxon-name><tp:taxon-name-part taxon-name-part-type="family">Boettgerillidae</tp:taxon-name-part></tp:taxon-name>, <tp:taxon-name><tp:taxon-name-part taxon-name-part-type="family">Camaenidae</tp:taxon-name-part></tp:taxon-name>.</article-title><source>Ruthenica, Supplement</source><volume>2</volume>(<issue>11</issue>): <fpage>1467</fpage>–<lpage>1626</lpage>. [figs 1896–2098]</mixed-citation></ref><ref id="B46"><mixed-citation xmlns:xlink="http://www.w3.org/1999/xlink" xlink:type="simple"><person-group><name name-style="western"><surname>Wu</surname><given-names>M</given-names></name></person-group> (<year>2019</year>) <article-title>A taxonomic note on the helicoid land snail genus <italic><tp:taxon-name><tp:taxon-name-part taxon-name-part-type="genus">Traumatophora</tp:taxon-name-part></tp:taxon-name></italic> (<tp:taxon-name><tp:taxon-name-part taxon-name-part-type="suborder">Eupulmonata</tp:taxon-name-part></tp:taxon-name>, <tp:taxon-name><tp:taxon-name-part taxon-name-part-type="family">Camaenidae</tp:taxon-name-part></tp:taxon-name>).</article-title><source>ZooKeys</source><volume>835</volume>: <fpage>139</fpage>–<lpage>152</lpage>. <ext-link xlink:type="simple" ext-link-type="doi" xlink:href="10.3897/zookeys.835.32697">https://doi.org/10.3897/zookeys.835.32697</ext-link></mixed-citation></ref><ref id="B6"><mixed-citation xmlns:xlink="http://www.w3.org/1999/xlink" xlink:type="simple"><person-group><name name-style="western"><surname>Criscione</surname><given-names>F</given-names></name><name name-style="western"><surname>Köhler</surname><given-names>F</given-names></name></person-group> (<year>2013</year>) <article-title>Six new species of <italic><tp:taxon-name><tp:taxon-name-part taxon-name-part-type="genus">Australocosmica</tp:taxon-name-part></tp:taxon-name></italic> Köhler, 2011 from the Kimberley Islands, Western Australia (<tp:taxon-name><tp:taxon-name-part taxon-name-part-type="phylum">Mollusca</tp:taxon-name-part></tp:taxon-name>: <tp:taxon-name><tp:taxon-name-part taxon-name-part-type="infraclass">Pulmonata</tp:taxon-name-part></tp:taxon-name>: <tp:taxon-name><tp:taxon-name-part taxon-name-part-type="family">Camaenidae</tp:taxon-name-part></tp:taxon-name>).</article-title><source>Zootaxa</source><volume>3608</volume>(<issue>2</issue>): <fpage>101</fpage>–<lpage>115</lpage>. <ext-link xlink:type="simple" ext-link-type="doi" xlink:href="10.11646/zootaxa.3608.2.1">https://doi.org/10.11646/zootaxa.3608.2.1</ext-link></mixed-citation></ref></ref-list></tp:taxon-treatment>
