# Supplementary material for: Systematic revision of Stegodera Martens, 1876 (Gastropoda, Stylommatophora, Camaenidae), with description of a new genus
Source: Zookeys. 2021 Sep 1;1059:1–21. doi: 10.3897/zookeys.1059.68385 (PMC8426314; doi:10.3897/zookeys.1059.68385)
Supplement: XML Treatment for Pseudostegodera qiului [file zookeys.1059.68385-treatment4.xml]

<!DOCTYPE tp:taxon-treatment
  PUBLIC "-//TaxonX//DTD Taxonomic Treatment Publishing DTD v0 20100105//EN" "tax-treatment-NSO.dtd">
<tp:taxon-treatment xmlns:tp="http://www.plazi.org/taxpub"><tp:treatment-meta><kwd-group><label>Taxon classification</label><kwd><named-content xmlns:xlink="http://www.w3.org/1999/xlink" content-type="kingdom">Animalia</named-content></kwd><kwd><named-content xmlns:xlink="http://www.w3.org/1999/xlink" content-type="order">Stylommatophora</named-content></kwd><kwd><named-content xmlns:xlink="http://www.w3.org/1999/xlink" content-type="family">Camaenidae</named-content></kwd></kwd-group><mixed-citation publication-type="journal"><person-group><name><surname>Chen</surname><given-names>Zhe-Yu</given-names></name><name><surname>Lyu</surname><given-names>Zhi-Tong</given-names></name><name><surname>Wu</surname><given-names>Min</given-names></name></person-group><article-title>Systematic revision of <italic><tp:taxon-name><tp:taxon-name-part taxon-name-part-type="genus" reg="Stegodera">Stegodera</tp:taxon-name-part></tp:taxon-name></italic> Martens, 1876 (<tp:taxon-name><tp:taxon-name-part taxon-name-part-type="class">Gastropoda</tp:taxon-name-part></tp:taxon-name>, <tp:taxon-name><tp:taxon-name-part taxon-name-part-type="order">Stylommatophora</tp:taxon-name-part></tp:taxon-name>, <tp:taxon-name><tp:taxon-name-part taxon-name-part-type="family">Camaenidae</tp:taxon-name-part></tp:taxon-name>), with description of a new genus</article-title><source>Zookeys</source><day>01</day><month>9</month><year>2021</year><volume>1059</volume><fpage>1</fpage><lpage>21</lpage><pub-id pub-id-type="doi">10.3897/zookeys.1059.68385</pub-id></mixed-citation></tp:treatment-meta><tp:nomenclature><tp:taxon-name>
                <object-id xmlns:xlink="http://www.w3.org/1999/xlink" content-type="arpha" xlink:type="simple">D2335B4D-DC0B-5260-8421-1BBEB4270004</object-id>
                <tp:taxon-name-part taxon-name-part-type="genus" reg="Pseudostegodera">Pseudostegodera</tp:taxon-name-part>
                <tp:taxon-name-part taxon-name-part-type="species" reg="qiului">qiului</tp:taxon-name-part>
                <object-id xmlns:xlink="http://www.w3.org/1999/xlink" content-type="zoobank" xlink:type="simple">http://zoobank.org/E95104CE-D502-4E48-A256-F0727253745C</object-id>
              </tp:taxon-name><tp:taxon-authority>Chen</tp:taxon-authority><tp:taxon-status xmlns:xlink="http://www.w3.org/1999/xlink" xlink:type="simple">sp. nov.</tp:taxon-status><xref ref-type="fig" rid="F1">(Figs 1</xref><xref ref-type="fig" rid="F2">, 2</xref><xref ref-type="fig" rid="F3">, 3B–D</xref><xref ref-type="fig" rid="F4">, 4E–H</xref><xref ref-type="fig" rid="F7">, 7A–D</xref><xref ref-type="fig" rid="F9">, 9A–C)</xref></tp:nomenclature><tp:treatment-sec sec-type="type material" id="SECID0EPQBG"><title>Type material.</title><p>•<bold><italic>Holotype</italic></bold>, <named-content xmlns:xlink="http://www.w3.org/1999/xlink" content-type="dwc:institutional_code" xlink:type="simple">IZCAS</named-content> TM206978, Zihuaping [紫花坪], core area of Shunhuang Mountain National Nature Reserve [舜皇山国家级自然保护区核心区], Huanglong Town [黄龙镇], Xinning County [新宁县], Shaoyang City [邵阳市], Hunan, China, <named-content xmlns:xlink="http://www.w3.org/1999/xlink" content-type="dwc:verbatimCoordinates" xlink:type="simple"><named-content content-type="geo-json" specific-use="{&#34;type&#34;:&#34;Point&#34;,&#34;coordinates&#34;:[110.006944,26.391944]}" id="NCID0EARBG" xlink:type="simple">26°23'31"N, 110°0'25"E</named-content></named-content>, 945 m a.s.l., 2020-VIII-23, leg. Lu Qiu. •Paratype, <abbrev xmlns:xlink="http://www.w3.org/1999/xlink" content-type="institution" xlink:title="Mianyang Normal University" id="ABBRID0EFRBG" xlink:type="simple">MYNU</abbrev>/1, same data as holotype.</p></tp:treatment-sec><tp:treatment-sec sec-type="description" id="SECID0EKRBG"><title>Measurements.</title><p>S<sub>Dmaj</sub> = 31.0 – 34.0 mm, S<sub>Dmin</sub> = 25.0 – 26.4 mm, S<sub>H</sub> = 12.0 – 13.7 mm (n = 2).</p></tp:treatment-sec><tp:treatment-sec sec-type="diagnosis" id="SECID0EWRBG"><title>Diagnosis.</title><p>Body whorl incompletely covering partial penultimate whorl. Dart sac apparatus absent. Flagellum present.</p></tp:treatment-sec><tp:treatment-sec sec-type="description" id="SECID0E2RBG"><title>Description.</title><p>Shell (Fig. <xref ref-type="fig" rid="F3">3B–D</xref>). Sinistral, large, depressed, thick and solid, dark reddish-brown. Shell with 5<sup>1</sup>/<sub>2</sub> convex whorls. Suture impressed. Protoconch 1<sup>1</sup>/<sub>4</sub>–1<sup>1</sup>/<sub>2</sub> whorls, with regularly arranged fine axial striae that may be invisible by weathering or erosion. Growth lines clear, broken into microscopic tubercles of irregular shape. The last <sup>1</sup>/<sub>8</sub> to <sup>1</sup>/<sub>4</sub> body whorl compressed, partly covering penultimate whorl. At <sup>1</sup>/<sub>4</sub> whorl from the aperture, a spiral depression above periphery and a weak depression near umbilicus making a narrowing on body whorl. Whorl after the narrowing reverting to normal broadness. Aperture semilunar, slightly descending. Peristome white, strongly thickened, expanded, and slightly reflexed. Umbilicus broad, approximately <sup>1</sup>/<sub>3</sub> of shell major diameter. Protoconch visible through umbilicus.</p><p>General anatomy (Fig. <xref ref-type="fig" rid="F4">4E–H</xref>). Eversible head wart absent. On internal body wall of head region between ommatophorous insertions with tiny pits rather than glands (Fig. <xref ref-type="fig" rid="F4">4F</xref>). Each side of mantle edge with a leaf-shaped appendage (Fig. <xref ref-type="fig" rid="F4">4G, H</xref>). Body reddish brown, central dorsa with light longitudinal stripes. Sole dirty white. Jaw arcuate, with ~ 14 more or less projecting ribs (Fig. <xref ref-type="fig" rid="F4">4E</xref>).</p><p>Genitalia (Fig. <xref ref-type="fig" rid="F7">7A–D</xref>). Penis sheath short but well developed. Penis somewhat swollen on proximal half, externally simple. In the middle of penis, internally with a single strong longitudinal pilaster almost as thick as epiphallus, ~ 2 mm long (Fig. <xref ref-type="fig" rid="F7">7D</xref>). Epiphallic papilla absent (Fig. <xref ref-type="fig" rid="F7">7D</xref>). Flagellum cylindrical, tapering. Vas deferens thin throughout, approximately as long as penis. Dart sac apparatus absent. Bursa copulatrix duct thickened basally. Bursa copulatrix duct longer than 50 mm. Bursa copulatrix rod-shaped.</p><fig id="F7" position="float" orientation="portrait"><object-id xmlns:xlink="http://www.w3.org/1999/xlink" content-type="doi" xlink:type="simple">10.3897/zookeys.1059.68385.figure7</object-id><object-id xmlns:xlink="http://www.w3.org/1999/xlink" content-type="arpha" xlink:type="simple">6A08DCA7-A441-59EB-9105-D5EEF6AE635C</object-id><label>Figure 7.</label><caption><p>Genitalia of <italic><tp:taxon-name><tp:taxon-name-part taxon-name-part-type="genus" reg="Pseudostegodera">Pseudostegodera</tp:taxon-name-part><tp:taxon-name-part taxon-name-part-type="species" reg="qiului">qiului</tp:taxon-name-part></tp:taxon-name></italic> gen. et sp. nov., holotype <named-content xmlns:xlink="http://www.w3.org/1999/xlink" content-type="dwc:institutional_code" xlink:type="simple">IZCAS</named-content> TM206978 <bold>A</bold> general view <bold>B, C</bold> male part, two sides <bold>D</bold> exposed penis.</p></caption><graphic xmlns:xlink="http://www.w3.org/1999/xlink" xlink:href="zookeys-1059-001-g007.jpg" position="float" orientation="portrait" xlink:type="simple" id="oo_584120.jpg"><uri content-type="original_file" xlink:type="simple">https://binary.pensoft.net/fig/584120</uri></graphic></fig></tp:treatment-sec><tp:treatment-sec sec-type="etymology" id="SECID0EEVBG"><title>Etymology.</title><p>This new species is named after Dr Lu Qiu [邱鹭], who provided the specimens and field data.</p><fig id="F8" position="float" orientation="portrait"><object-id xmlns:xlink="http://www.w3.org/1999/xlink" content-type="doi" xlink:type="simple">10.3897/zookeys.1059.68385.figure8</object-id><object-id xmlns:xlink="http://www.w3.org/1999/xlink" content-type="arpha" xlink:type="simple">6C7A9014-A82C-53E5-BC1B-5EB73616A671</object-id><label>Figure 8.</label><caption><p>Habitat and living specimens of <italic><tp:taxon-name><tp:taxon-name-part taxon-name-part-type="genus" reg="Stegodera">Stegodera</tp:taxon-name-part><tp:taxon-name-part taxon-name-part-type="species" reg="angusticollis">angusticollis</tp:taxon-name-part></tp:taxon-name></italic> (Martens, 1875) <bold>A</bold> habitat (photograph Kai-Chen Ouyang) <bold>B</bold> the living specimen of HBUMM08435 <bold>C</bold> a living specimen from Chibi City (photograph Lu Qiu).</p></caption><graphic xmlns:xlink="http://www.w3.org/1999/xlink" xlink:href="zookeys-1059-001-g008.jpg" position="float" orientation="portrait" xlink:type="simple" id="oo_584121.jpg"><uri content-type="original_file" xlink:type="simple">https://binary.pensoft.net/fig/584121</uri></graphic></fig></tp:treatment-sec><tp:treatment-sec sec-type="ecology" id="SECID0EHWBG"><title>Ecology.</title><p>This species was found under rotten wood.</p><fig id="F9" position="float" orientation="portrait"><object-id xmlns:xlink="http://www.w3.org/1999/xlink" content-type="doi" xlink:type="simple">10.3897/zookeys.1059.68385.figure9</object-id><object-id xmlns:xlink="http://www.w3.org/1999/xlink" content-type="arpha" xlink:type="simple">8F93A102-B05B-5E81-942B-138854F57BAA</object-id><label>Figure 9.</label><caption><p>Habitat and living specimens of <italic><tp:taxon-name><tp:taxon-name-part taxon-name-part-type="genus" reg="Pseudostegodera">Pseudostegodera</tp:taxon-name-part><tp:taxon-name-part taxon-name-part-type="species" reg="qiului">qiului</tp:taxon-name-part></tp:taxon-name></italic> gen. et sp. nov. <bold>A</bold> habitat <bold>B, C</bold> a living specimen. Photographs Lu Qiu.</p></caption><graphic xmlns:xlink="http://www.w3.org/1999/xlink" xlink:href="zookeys-1059-001-g009.jpg" position="float" orientation="portrait" xlink:type="simple" id="oo_584122.jpg"><uri content-type="original_file" xlink:type="simple">https://binary.pensoft.net/fig/584122</uri></graphic></fig></tp:treatment-sec><tp:treatment-sec sec-type="distribution" id="SECID0EIXBG"><title>Distribution.</title><p>Only known from the type locality (Fig. <xref ref-type="fig" rid="F2">2</xref>).</p></tp:treatment-sec><tp:treatment-sec sec-type="remarks" id="SECID0ESXBG"><title>Remarks.</title><p>See under the genus.</p></tp:treatment-sec><tp:treatment-sec><!--Section generated to contain objects referenced in tp:taxon-treatment.--><fig id="F1" position="float" orientation="portrait"><object-id xmlns:xlink="http://www.w3.org/1999/xlink" content-type="doi" xlink:type="simple">10.3897/zookeys.1059.68385.figure1</object-id><object-id xmlns:xlink="http://www.w3.org/1999/xlink" content-type="arpha" xlink:type="simple">3199FD2A-D9C7-5AAD-9791-EC34307F6717</object-id><label>Figure 1.</label><caption><p>Bayesian Inferences of camaenids (representatives of genera in Table <xref ref-type="table" rid="T1">1</xref>) based on partial mitochondrial <abbrev xmlns:xlink="http://www.w3.org/1999/xlink" xlink:title="16S ribosomal RNA gene" id="ABBRID0ET2AE" xlink:type="simple">16S</abbrev> and <abbrev xmlns:xlink="http://www.w3.org/1999/xlink" xlink:title="C oxidase 1 gene" id="ABBRID0EX2AE" xlink:type="simple">CO1</abbrev> sequences. Numbers near nodes indicate Bayesian posterior probabilities. The squares on the right of each taxon name indicate its character states. Abbreviations: <abbrev xmlns:xlink="http://www.w3.org/1999/xlink" xlink:title="penis sheath" id="ABBRID0E22AE" xlink:type="simple">PS</abbrev>: penial sheath; EpP: epiphallic papilla; <abbrev xmlns:xlink="http://www.w3.org/1999/xlink" xlink:title="penial caecum" id="ABBRID0E62AE" xlink:type="simple">PC</abbrev>: penial caecum; <abbrev xmlns:xlink="http://www.w3.org/1999/xlink" xlink:title="flagellum" id="ABBRID0ED3AE" xlink:type="simple">Fl</abbrev>: flagellum; <abbrev xmlns:xlink="http://www.w3.org/1999/xlink" xlink:title="dart sac" id="ABBRID0EH3AE" xlink:type="simple">DS</abbrev>: dart sac apparatus <bold>A</bold> phylogram without Australian camaenids <bold>B</bold> the results of ancestral states (tagged on branch in red, blue, or black) reconstruction mapping on the phylogram with some Australian camaenid genera added. Orange part: the topologies supported by the results respectively by using both Bayesian Inference and Maximum Likelihood methods. Character states are from <xref ref-type="bibr" rid="B36">Schileyko (2003)</xref> and <xref ref-type="bibr" rid="B46">Wu (2019)</xref>. Scale bars for substitutions per site.</p></caption><graphic xmlns:xlink="http://www.w3.org/1999/xlink" xlink:href="zookeys-1059-001-g001.jpg" position="float" orientation="portrait" xlink:type="simple" id="oo_584114.jpg"><uri content-type="original_file" xlink:type="simple">https://binary.pensoft.net/fig/584114</uri></graphic></fig><table-wrap id="T1" position="float" orientation="portrait"><label>Table 1.</label><caption><p>Vouchers and the GenBank accession numbers of the species for phylogenetic study (*, from NCBI).</p></caption><table id="TID0EJCBG" rules="all"><tbody><tr><th rowspan="1" colspan="1">Species</th><th rowspan="1" colspan="1">Subfamily</th><th rowspan="1" colspan="1"><abbrev xmlns:xlink="http://www.w3.org/1999/xlink" xlink:title="16S ribosomal RNA gene" id="ABBRID0EDGAC" xlink:type="simple">16S</abbrev>/<abbrev xmlns:xlink="http://www.w3.org/1999/xlink" xlink:title="C oxidase 1 gene" id="ABBRID0EHGAC" xlink:type="simple">CO1</abbrev></th><th rowspan="1" colspan="1">Museum voucher</th><th rowspan="1" colspan="1">Voucher inf.</th></tr><tr><td rowspan="1" colspan="1"><italic><tp:taxon-name><tp:taxon-name-part taxon-name-part-type="genus" reg="Pseudostegodera">Pseudostegodera</tp:taxon-name-part><tp:taxon-name-part taxon-name-part-type="species" reg="qiului">qiului</tp:taxon-name-part></tp:taxon-name></italic> gen. et sp. nov.</td><td rowspan="1" colspan="1">
                  <tp:taxon-name>
                    <tp:taxon-name-part taxon-name-part-type="subfamily">Camaeninae</tp:taxon-name-part>
                  </tp:taxon-name>
                </td><td rowspan="1" colspan="1" style="color: #152959"><ext-link xmlns:xlink="http://www.w3.org/1999/xlink" ext-link-type="gen" xlink:href="MW810083" xlink:type="simple">MW810083</ext-link>/ <ext-link xmlns:xlink="http://www.w3.org/1999/xlink" ext-link-type="gen" xlink:href="MW810790" xlink:type="simple">MW810790</ext-link></td><td rowspan="1" colspan="1"><abbrev xmlns:xlink="http://www.w3.org/1999/xlink" content-type="institution" xlink:title="Sun Yat-sen University" id="ABBRID0E2HAC" xlink:type="simple">SYS</abbrev> m001017</td><td rowspan="1" colspan="1">Paratype of the species; see text</td></tr><tr><td rowspan="1" colspan="1">
                  <italic><tp:taxon-name>
                      <tp:taxon-name-part taxon-name-part-type="genus" reg="Stegodera">Stegodera</tp:taxon-name-part>
                      <tp:taxon-name-part taxon-name-part-type="species" reg="angusticollis">angusticollis</tp:taxon-name-part>
                    </tp:taxon-name></italic>
                </td><td rowspan="1" colspan="1">
                  <tp:taxon-name>
                    <tp:taxon-name-part taxon-name-part-type="subfamily">Camaeninae</tp:taxon-name-part>
                  </tp:taxon-name>
                </td><td rowspan="1" colspan="1" style="color: #152959"><ext-link xmlns:xlink="http://www.w3.org/1999/xlink" ext-link-type="gen" xlink:href="MW810079" xlink:type="simple">MW810079</ext-link>/ <ext-link xmlns:xlink="http://www.w3.org/1999/xlink" ext-link-type="gen" xlink:href="MW810793" xlink:type="simple">MW810793</ext-link></td><td rowspan="1" colspan="1"><abbrev xmlns:xlink="http://www.w3.org/1999/xlink" content-type="institution" xlink:title="Sun Yat-sen University" id="ABBRID0EOJAC" xlink:type="simple">SYS</abbrev> m001016</td><td rowspan="1" colspan="1">See text</td></tr><tr><td rowspan="1" colspan="1">
                  <italic><tp:taxon-name>
                      <tp:taxon-name-part taxon-name-part-type="genus" reg="Amphidromus">Amphidromus</tp:taxon-name-part>
                      <tp:taxon-name-part taxon-name-part-type="species" reg="inversus">inversus</tp:taxon-name-part>
                    </tp:taxon-name></italic>
                </td><td rowspan="1" colspan="1">
                  <tp:taxon-name>
                    <tp:taxon-name-part taxon-name-part-type="subfamily">Camaeninae</tp:taxon-name-part>
                  </tp:taxon-name>
                </td><td rowspan="1" colspan="1" style="color: #152959"><ext-link xmlns:xlink="http://www.w3.org/1999/xlink" ext-link-type="gen" xlink:href="AB112400" xlink:type="simple">AB112400</ext-link>*/ <ext-link xmlns:xlink="http://www.w3.org/1999/xlink" ext-link-type="gen" xlink:href="FJ472655" xlink:type="simple">FJ472655</ext-link>*</td><td rowspan="1" colspan="1">/</td><td rowspan="1" colspan="1">/</td></tr><tr><td rowspan="1" colspan="1">
                  <italic><tp:taxon-name>
                      <tp:taxon-name-part taxon-name-part-type="genus" reg="Camaena">Camaena</tp:taxon-name-part>
                      <tp:taxon-name-part taxon-name-part-type="species" reg="cicatricosa">cicatricosa</tp:taxon-name-part>
                    </tp:taxon-name></italic>
                </td><td rowspan="1" colspan="1">
                  <tp:taxon-name>
                    <tp:taxon-name-part taxon-name-part-type="subfamily">Camaeninae</tp:taxon-name-part>
                  </tp:taxon-name>
                </td><td rowspan="1" colspan="1" style="color: #152959"><ext-link xmlns:xlink="http://www.w3.org/1999/xlink" ext-link-type="gen" xlink:href="KU586474" xlink:type="simple">KU586474</ext-link>*/ <ext-link xmlns:xlink="http://www.w3.org/1999/xlink" ext-link-type="gen" xlink:href="KU061276" xlink:type="simple">KU061276</ext-link>*</td><td rowspan="1" colspan="1">/</td><td rowspan="1" colspan="1">/</td></tr><tr><td rowspan="1" colspan="1">
                  <italic><tp:taxon-name>
                      <tp:taxon-name-part taxon-name-part-type="genus" reg="Camaena">Camaena</tp:taxon-name-part>
                      <tp:taxon-name-part taxon-name-part-type="species" reg="poyuensis">poyuensis</tp:taxon-name-part>
                    </tp:taxon-name></italic>
                </td><td rowspan="1" colspan="1">
                  <tp:taxon-name>
                    <tp:taxon-name-part taxon-name-part-type="subfamily">Camaeninae</tp:taxon-name-part>
                  </tp:taxon-name>
                </td><td rowspan="1" colspan="1" style="color: #152959"><ext-link xmlns:xlink="http://www.w3.org/1999/xlink" ext-link-type="gen" xlink:href="KU586468" xlink:type="simple">KU586468</ext-link>*/ <ext-link xmlns:xlink="http://www.w3.org/1999/xlink" ext-link-type="gen" xlink:href="KU061273" xlink:type="simple">KU061273</ext-link>*</td><td rowspan="1" colspan="1">/</td><td rowspan="1" colspan="1">/</td></tr><tr><td rowspan="2" colspan="1">
                  <italic><tp:taxon-name>
                      <tp:taxon-name-part taxon-name-part-type="genus" reg="Satsuma">Satsuma</tp:taxon-name-part>
                      <tp:taxon-name-part taxon-name-part-type="species" reg="guandi">guandi</tp:taxon-name-part>
                    </tp:taxon-name></italic>
                </td><td rowspan="2" colspan="1">
                  <tp:taxon-name>
                    <tp:taxon-name-part taxon-name-part-type="subfamily">Camaeninae</tp:taxon-name-part>
                  </tp:taxon-name>
                </td><td rowspan="1" colspan="1" style="color: #152959"><ext-link xmlns:xlink="http://www.w3.org/1999/xlink" ext-link-type="gen" xlink:href="MW804648" xlink:type="simple">MW804648</ext-link>/ <ext-link xmlns:xlink="http://www.w3.org/1999/xlink" ext-link-type="gen" xlink:href="MW810791" xlink:type="simple">MW810791</ext-link></td><td rowspan="1" colspan="1">HBUMM08239a1</td><td rowspan="1" colspan="1">Guangdong, Shaoguan, coll. Di Yu</td></tr><tr><td rowspan="1" colspan="1" style="color: #152959"><ext-link xmlns:xlink="http://www.w3.org/1999/xlink" ext-link-type="gen" xlink:href="MW804647" xlink:type="simple">MW804647</ext-link>/ <ext-link xmlns:xlink="http://www.w3.org/1999/xlink" ext-link-type="gen" xlink:href="MW810792" xlink:type="simple">MW810792</ext-link></td><td rowspan="1" colspan="1">HBUMM08239a2</td><td rowspan="1" colspan="1"/></tr><tr><td rowspan="1" colspan="1">
                  <italic><tp:taxon-name>
                      <tp:taxon-name-part taxon-name-part-type="genus" reg="Exiligada">Exiligada</tp:taxon-name-part>
                      <tp:taxon-name-part taxon-name-part-type="species" reg="gregoriana">gregoriana</tp:taxon-name-part>
                    </tp:taxon-name></italic>
                </td><td rowspan="1" colspan="1">
                  <tp:taxon-name>
                    <tp:taxon-name-part taxon-name-part-type="subfamily">Camaeninae</tp:taxon-name-part>
                  </tp:taxon-name>
                </td><td rowspan="1" colspan="1" style="color: #152959"><ext-link xmlns:xlink="http://www.w3.org/1999/xlink" ext-link-type="gen" xlink:href="JX393672" xlink:type="simple">JX393672</ext-link>*/ <ext-link xmlns:xlink="http://www.w3.org/1999/xlink" ext-link-type="gen" xlink:href="JX393761" xlink:type="simple">JX393761</ext-link>*</td><td rowspan="1" colspan="1">/</td><td rowspan="1" colspan="1">/</td></tr><tr><td rowspan="1" colspan="1">
                  <italic><tp:taxon-name>
                      <tp:taxon-name-part taxon-name-part-type="genus" reg="Falspleuroxia">Falspleuroxia</tp:taxon-name-part>
                      <tp:taxon-name-part taxon-name-part-type="species" reg="overlanderensis">overlanderensis</tp:taxon-name-part>
                    </tp:taxon-name></italic>
                </td><td rowspan="1" colspan="1">
                  <tp:taxon-name>
                    <tp:taxon-name-part taxon-name-part-type="subfamily">Camaeninae</tp:taxon-name-part>
                  </tp:taxon-name>
                </td><td rowspan="1" colspan="1" style="color: #152959"><ext-link xmlns:xlink="http://www.w3.org/1999/xlink" ext-link-type="gen" xlink:href="KU519178" xlink:type="simple">KU519178</ext-link>*/ <ext-link xmlns:xlink="http://www.w3.org/1999/xlink" ext-link-type="gen" xlink:href="KU519261" xlink:type="simple">KU519261</ext-link>*</td><td rowspan="1" colspan="1">/</td><td rowspan="1" colspan="1">/</td></tr><tr><td rowspan="1" colspan="1">
                  <italic><tp:taxon-name>
                      <tp:taxon-name-part taxon-name-part-type="genus" reg="Tatemelon">Tatemelon</tp:taxon-name-part>
                      <tp:taxon-name-part taxon-name-part-type="species" reg="musgum">musgum</tp:taxon-name-part>
                    </tp:taxon-name></italic>
                </td><td rowspan="1" colspan="1">
                  <tp:taxon-name>
                    <tp:taxon-name-part taxon-name-part-type="subfamily">Camaeninae</tp:taxon-name-part>
                  </tp:taxon-name>
                </td><td rowspan="1" colspan="1" style="color: #152959"><ext-link xmlns:xlink="http://www.w3.org/1999/xlink" ext-link-type="gen" xlink:href="KU519194" xlink:type="simple">KU519194</ext-link>*/ <ext-link xmlns:xlink="http://www.w3.org/1999/xlink" ext-link-type="gen" xlink:href="KU519277" xlink:type="simple">KU519277</ext-link>*</td><td rowspan="1" colspan="1">/</td><td rowspan="1" colspan="1">/</td></tr><tr><td rowspan="1" colspan="1">
                  <italic><tp:taxon-name>
                      <tp:taxon-name-part taxon-name-part-type="genus" reg="Sinumelon">Sinumelon</tp:taxon-name-part>
                      <tp:taxon-name-part taxon-name-part-type="species" reg="vagente">vagente</tp:taxon-name-part>
                    </tp:taxon-name></italic>
                </td><td rowspan="1" colspan="1">
                  <tp:taxon-name>
                    <tp:taxon-name-part taxon-name-part-type="subfamily">Camaeninae</tp:taxon-name-part>
                  </tp:taxon-name>
                </td><td rowspan="1" colspan="1" style="color: #152959"><ext-link xmlns:xlink="http://www.w3.org/1999/xlink" ext-link-type="gen" xlink:href="KP965282" xlink:type="simple">KP965282</ext-link>*/ <ext-link xmlns:xlink="http://www.w3.org/1999/xlink" ext-link-type="gen" xlink:href="KP965358" xlink:type="simple">KP965358</ext-link>*</td><td rowspan="1" colspan="1">/</td><td rowspan="1" colspan="1">/</td></tr><tr><td rowspan="1" colspan="1">
                  <italic><tp:taxon-name>
                      <tp:taxon-name-part taxon-name-part-type="genus" reg="Acusta">Acusta</tp:taxon-name-part>
                      <tp:taxon-name-part taxon-name-part-type="species" reg="ravida">ravida</tp:taxon-name-part>
                    </tp:taxon-name></italic>
                </td><td rowspan="1" colspan="1">
                  <tp:taxon-name>
                    <tp:taxon-name-part taxon-name-part-type="subfamily">Bradybaeninae</tp:taxon-name-part>
                  </tp:taxon-name>
                </td><td rowspan="1" colspan="1" style="color: #152959"><ext-link xmlns:xlink="http://www.w3.org/1999/xlink" ext-link-type="gen" xlink:href="MW800197" xlink:type="simple">MW800197</ext-link>/ <ext-link xmlns:xlink="http://www.w3.org/1999/xlink" ext-link-type="gen" xlink:href="MW810782" xlink:type="simple">MW810782</ext-link></td><td rowspan="1" colspan="1">HBUMM06616a</td><td rowspan="1" colspan="1">Sichuan, Jiuzhaigou, coll. Min Wu</td></tr><tr><td rowspan="1" colspan="1">
                  <italic><tp:taxon-name>
                      <tp:taxon-name-part taxon-name-part-type="genus" reg="Bradybaena">Bradybaena</tp:taxon-name-part>
                      <tp:taxon-name-part taxon-name-part-type="species" reg="qixiaensis">qixiaensis</tp:taxon-name-part>
                    </tp:taxon-name></italic>
                </td><td rowspan="1" colspan="1">
                  <tp:taxon-name>
                    <tp:taxon-name-part taxon-name-part-type="subfamily">Bradybaeninae</tp:taxon-name-part>
                  </tp:taxon-name>
                </td><td rowspan="1" colspan="1" style="color: #152959"><ext-link xmlns:xlink="http://www.w3.org/1999/xlink" ext-link-type="gen" xlink:href="MW810081" xlink:type="simple">MW810081</ext-link>/ <ext-link xmlns:xlink="http://www.w3.org/1999/xlink" ext-link-type="gen" xlink:href="MW810783" xlink:type="simple">MW810783</ext-link></td><td rowspan="1" colspan="1">HBUMM06900–1/HBUMM06900–2</td><td rowspan="1" colspan="1">Jiangsu, Nanjing, coll. Min Wu</td></tr><tr><td rowspan="1" colspan="1">
                  <italic><tp:taxon-name>
                      <tp:taxon-name-part taxon-name-part-type="genus" reg="Cathaica">Cathaica</tp:taxon-name-part>
                      <tp:taxon-name-part taxon-name-part-type="species" reg="fasciola">fasciola</tp:taxon-name-part>
                    </tp:taxon-name></italic>
                </td><td rowspan="1" colspan="1">
                  <tp:taxon-name>
                    <tp:taxon-name-part taxon-name-part-type="subfamily">Bradybaeninae</tp:taxon-name-part>
                  </tp:taxon-name>
                </td><td rowspan="1" colspan="1" style="color: #152959"><ext-link xmlns:xlink="http://www.w3.org/1999/xlink" ext-link-type="gen" xlink:href="MW800200" xlink:type="simple">MW800200</ext-link>/ <ext-link xmlns:xlink="http://www.w3.org/1999/xlink" ext-link-type="gen" xlink:href="MW810784" xlink:type="simple">MW810784</ext-link></td><td rowspan="1" colspan="1">HBUMM06477–1/HBUMM06477–2</td><td rowspan="1" colspan="1">Jiangsu, Zhenjiang, coll. Min Wu</td></tr><tr><td rowspan="1" colspan="1">
                  <italic><tp:taxon-name>
                      <tp:taxon-name-part taxon-name-part-type="genus" reg="Coccoglypta">Coccoglypta</tp:taxon-name-part>
                      <tp:taxon-name-part taxon-name-part-type="species" reg="liui">liui</tp:taxon-name-part>
                    </tp:taxon-name></italic>
                </td><td rowspan="1" colspan="1">
                  <tp:taxon-name>
                    <tp:taxon-name-part taxon-name-part-type="subfamily">Bradybaeninae</tp:taxon-name-part>
                  </tp:taxon-name>
                </td><td rowspan="1" colspan="1" style="color: #152959"><ext-link xmlns:xlink="http://www.w3.org/1999/xlink" ext-link-type="gen" xlink:href="MK680922" xlink:type="simple">MK680922</ext-link>*/ <ext-link xmlns:xlink="http://www.w3.org/1999/xlink" ext-link-type="gen" xlink:href="MK680001" xlink:type="simple">MK680001</ext-link>*</td><td rowspan="1" colspan="1">/</td><td rowspan="1" colspan="1">/</td></tr><tr><td rowspan="1" colspan="1">
                  <italic><tp:taxon-name>
                      <tp:taxon-name-part taxon-name-part-type="genus" reg="Coccoglypta">Coccoglypta</tp:taxon-name-part>
                      <tp:taxon-name-part taxon-name-part-type="species" reg="pinchoniana">pinchoniana</tp:taxon-name-part>
                    </tp:taxon-name></italic>
                </td><td rowspan="1" colspan="1">
                  <tp:taxon-name>
                    <tp:taxon-name-part taxon-name-part-type="subfamily">Bradybaeninae</tp:taxon-name-part>
                  </tp:taxon-name>
                </td><td rowspan="1" colspan="1" style="color: #152959"><ext-link xmlns:xlink="http://www.w3.org/1999/xlink" ext-link-type="gen" xlink:href="MK680923" xlink:type="simple">MK680923</ext-link>*/ <ext-link xmlns:xlink="http://www.w3.org/1999/xlink" ext-link-type="gen" xlink:href="MK680002" xlink:type="simple">MK680002</ext-link>*</td><td rowspan="1" colspan="1">/</td><td rowspan="1" colspan="1">/</td></tr><tr><td rowspan="1" colspan="1">
                  <italic><tp:taxon-name>
                      <tp:taxon-name-part taxon-name-part-type="genus" reg="Dolicheulota">Dolicheulota</tp:taxon-name-part>
                      <tp:taxon-name-part taxon-name-part-type="species" reg="formosensis">formosensis</tp:taxon-name-part>
                    </tp:taxon-name></italic>
                </td><td rowspan="1" colspan="1">
                  <tp:taxon-name>
                    <tp:taxon-name-part taxon-name-part-type="subfamily">Bradybaeninae</tp:taxon-name-part>
                  </tp:taxon-name>
                </td><td rowspan="1" colspan="1" style="color: #152959"><ext-link xmlns:xlink="http://www.w3.org/1999/xlink" ext-link-type="gen" xlink:href="KR338956" xlink:type="simple">KR338956</ext-link>*/ <ext-link xmlns:xlink="http://www.w3.org/1999/xlink" ext-link-type="gen" xlink:href="KR338956" xlink:type="simple">KR338956</ext-link>*</td><td rowspan="1" colspan="1">/</td><td rowspan="1" colspan="1">/</td></tr><tr><td rowspan="1" colspan="1">
                  <italic><tp:taxon-name>
                      <tp:taxon-name-part taxon-name-part-type="genus" reg="Euhadra">Euhadra</tp:taxon-name-part>
                      <tp:taxon-name-part taxon-name-part-type="species" reg="dixoni">dixoni</tp:taxon-name-part>
                    </tp:taxon-name></italic>
                </td><td rowspan="1" colspan="1">
                  <tp:taxon-name>
                    <tp:taxon-name-part taxon-name-part-type="subfamily">Bradybaeninae</tp:taxon-name-part>
                  </tp:taxon-name>
                </td><td rowspan="1" colspan="1" style="color: #152959"><ext-link xmlns:xlink="http://www.w3.org/1999/xlink" ext-link-type="gen" xlink:href="AF098711" xlink:type="simple">AF098711</ext-link>*/ <ext-link xmlns:xlink="http://www.w3.org/1999/xlink" ext-link-type="gen" xlink:href="AB916773" xlink:type="simple">AB916773</ext-link>*</td><td rowspan="1" colspan="1">/</td><td rowspan="1" colspan="1">/</td></tr><tr><td rowspan="1" colspan="1">
                  <italic><tp:taxon-name>
                      <tp:taxon-name-part taxon-name-part-type="genus" reg="Laeocathaica">Laeocathaica</tp:taxon-name-part>
                      <tp:taxon-name-part taxon-name-part-type="species" reg="polytyla">polytyla</tp:taxon-name-part>
                    </tp:taxon-name></italic>
                </td><td rowspan="1" colspan="1">
                  <tp:taxon-name>
                    <tp:taxon-name-part taxon-name-part-type="subfamily">Bradybaeninae</tp:taxon-name-part>
                  </tp:taxon-name>
                </td><td rowspan="1" colspan="1" style="color: #152959"><ext-link xmlns:xlink="http://www.w3.org/1999/xlink" ext-link-type="gen" xlink:href="MW810082" xlink:type="simple">MW810082</ext-link>/ <ext-link xmlns:xlink="http://www.w3.org/1999/xlink" ext-link-type="gen" xlink:href="MW810787" xlink:type="simple">MW810787</ext-link></td><td rowspan="1" colspan="1">HBUMM06726a1</td><td rowspan="1" colspan="1">Sichuan, Jiuzhaigou, coll. Min Wu</td></tr><tr><td rowspan="2" colspan="1">
                  <italic><tp:taxon-name>
                      <tp:taxon-name-part taxon-name-part-type="genus" reg="Laeocathaica">Laeocathaica</tp:taxon-name-part>
                      <tp:taxon-name-part taxon-name-part-type="species" reg="distinguenda">distinguenda</tp:taxon-name-part>
                    </tp:taxon-name></italic>
                </td><td rowspan="2" colspan="1">
                  <tp:taxon-name>
                    <tp:taxon-name-part taxon-name-part-type="subfamily">Bradybaeninae</tp:taxon-name-part>
                  </tp:taxon-name>
                </td><td rowspan="1" colspan="1" style="color: #152959"><ext-link xmlns:xlink="http://www.w3.org/1999/xlink" ext-link-type="gen" xlink:href="MW810084" xlink:type="simple">MW810084</ext-link>/ <ext-link xmlns:xlink="http://www.w3.org/1999/xlink" ext-link-type="gen" xlink:href="MW810785" xlink:type="simple">MW810785</ext-link></td><td rowspan="1" colspan="1">HBUMM06491a1</td><td rowspan="1" colspan="1">Gansu, Wenxian, coll. Min Wu</td></tr><tr><td rowspan="1" colspan="1" style="color: #152959"><ext-link xmlns:xlink="http://www.w3.org/1999/xlink" ext-link-type="gen" xlink:href="MW810085" xlink:type="simple">MW810085</ext-link>/ <ext-link xmlns:xlink="http://www.w3.org/1999/xlink" ext-link-type="gen" xlink:href="MW810786" xlink:type="simple">MW810786</ext-link></td><td rowspan="1" colspan="1">HBUMM06491a2</td><td rowspan="1" colspan="1"/></tr><tr><td rowspan="1" colspan="1">
                  <italic><tp:taxon-name>
                      <tp:taxon-name-part taxon-name-part-type="genus" reg="Nesiohelix">Nesiohelix</tp:taxon-name-part>
                      <tp:taxon-name-part taxon-name-part-type="species" reg="moreletiana">moreletiana</tp:taxon-name-part>
                    </tp:taxon-name></italic>
                </td><td rowspan="1" colspan="1">
                  <tp:taxon-name>
                    <tp:taxon-name-part taxon-name-part-type="subfamily">Bradybaeninae</tp:taxon-name-part>
                  </tp:taxon-name>
                </td><td rowspan="1" colspan="1" style="color: #152959"><ext-link xmlns:xlink="http://www.w3.org/1999/xlink" ext-link-type="gen" xlink:href="MW810080" xlink:type="simple">MW810080</ext-link>/ <ext-link xmlns:xlink="http://www.w3.org/1999/xlink" ext-link-type="gen" xlink:href="MW810788" xlink:type="simple">MW810788</ext-link></td><td rowspan="1" colspan="1">HBUMM06796</td><td rowspan="1" colspan="1">Zhejiang, Hangzhou, coll. Min Wu</td></tr><tr><td rowspan="1" colspan="1">
                  <italic><tp:taxon-name>
                      <tp:taxon-name-part taxon-name-part-type="genus" reg="Pseudobuliminus">Pseudobuliminus</tp:taxon-name-part>
                      <tp:taxon-name-part taxon-name-part-type="species" reg="piligerus">piligerus</tp:taxon-name-part>
                    </tp:taxon-name></italic>
                </td><td rowspan="1" colspan="1">
                  <tp:taxon-name>
                    <tp:taxon-name-part taxon-name-part-type="subfamily">Bradybaeninae</tp:taxon-name-part>
                  </tp:taxon-name>
                </td><td rowspan="1" colspan="1" style="color: #152959"><ext-link xmlns:xlink="http://www.w3.org/1999/xlink" ext-link-type="gen" xlink:href="MW800362" xlink:type="simple">MW800362</ext-link>/ <ext-link xmlns:xlink="http://www.w3.org/1999/xlink" ext-link-type="gen" xlink:href="MW810789" xlink:type="simple">MW810789</ext-link></td><td rowspan="1" colspan="1">HBUMM06527a1</td><td rowspan="1" colspan="1">Gansu, Wenxian, Coll. Min Wu</td></tr><tr><td rowspan="1" colspan="1"><italic><tp:taxon-name><tp:taxon-name-part taxon-name-part-type="genus" reg="Cornu">Cornu</tp:taxon-name-part><tp:taxon-name-part taxon-name-part-type="species" reg="aspersum">aspersum</tp:taxon-name-part></tp:taxon-name></italic> (out-group)</td><td rowspan="1" colspan="1">
                  <tp:taxon-name>
                    <tp:taxon-name-part taxon-name-part-type="family">Helicidae</tp:taxon-name-part>
                  </tp:taxon-name>
                </td><td rowspan="1" colspan="1" style="color: #152959"><ext-link xmlns:xlink="http://www.w3.org/1999/xlink" ext-link-type="gen" xlink:href="KU586459" xlink:type="simple">KU586459</ext-link>*/ <ext-link xmlns:xlink="http://www.w3.org/1999/xlink" ext-link-type="gen" xlink:href="KU586502" xlink:type="simple">KU586502</ext-link>*</td><td rowspan="1" colspan="1">/</td><td rowspan="1" colspan="1">/</td></tr></tbody></table></table-wrap><fig id="F2" position="float" orientation="portrait"><object-id xmlns:xlink="http://www.w3.org/1999/xlink" content-type="doi" xlink:type="simple">10.3897/zookeys.1059.68385.figure2</object-id><object-id xmlns:xlink="http://www.w3.org/1999/xlink" content-type="arpha" xlink:type="simple">639839E4-BCB0-57D5-A21D-007DF6E74CD1</object-id><label>Figure 2.</label><caption><p>Distribution of <italic><tp:taxon-name><tp:taxon-name-part taxon-name-part-type="genus" reg="Stegodera">Stegodera</tp:taxon-name-part></tp:taxon-name></italic> and <italic><tp:taxon-name><tp:taxon-name-part taxon-name-part-type="genus" reg="Pseudostegodera">Pseudostegodera</tp:taxon-name-part><tp:taxon-name-part taxon-name-part-type="species" reg="qiului">qiului</tp:taxon-name-part></tp:taxon-name></italic> gen. et sp. nov. Triangle: new locality of <italic><tp:taxon-name><tp:taxon-name-part taxon-name-part-type="genus" reg="Stegodera">Stegodera</tp:taxon-name-part><tp:taxon-name-part taxon-name-part-type="species" reg="angusticollis">angusticollis</tp:taxon-name-part></tp:taxon-name></italic> (Martens, 1875); dashed range: area of <italic><tp:taxon-name><tp:taxon-name-part taxon-name-part-type="genus" reg="Stegodera">Stegodera</tp:taxon-name-part><tp:taxon-name-part taxon-name-part-type="species" reg="angusticollis">angusticollis</tp:taxon-name-part></tp:taxon-name></italic>; circle: type locality of <italic><tp:taxon-name><tp:taxon-name-part taxon-name-part-type="genus" reg="Pseudostegodera">Pseudostegodera</tp:taxon-name-part><tp:taxon-name-part taxon-name-part-type="species" reg="qiului">qiului</tp:taxon-name-part></tp:taxon-name></italic> gen. et sp. nov.</p></caption><graphic xmlns:xlink="http://www.w3.org/1999/xlink" xlink:href="zookeys-1059-001-g002.jpg" position="float" orientation="portrait" xlink:type="simple" id="oo_584115.jpg"><uri content-type="original_file" xlink:type="simple">https://binary.pensoft.net/fig/584115</uri></graphic></fig><fig id="F3" position="float" orientation="portrait"><object-id xmlns:xlink="http://www.w3.org/1999/xlink" content-type="doi" xlink:type="simple">10.3897/zookeys.1059.68385.figure3</object-id><object-id xmlns:xlink="http://www.w3.org/1999/xlink" content-type="arpha" xlink:type="simple">D3C27533-AFA0-5E17-8C5F-9B7B0C0D08B9</object-id><label>Figure 3.</label><caption><p>Shells <bold>A</bold><italic><tp:taxon-name><tp:taxon-name-part taxon-name-part-type="genus" reg="Stegodera">Stegodera</tp:taxon-name-part><tp:taxon-name-part taxon-name-part-type="species" reg="angusticollis">angusticollis</tp:taxon-name-part></tp:taxon-name></italic> Martens, 1876, HBUMM08435 <bold>B–D</bold><italic><tp:taxon-name><tp:taxon-name-part taxon-name-part-type="genus" reg="Pseudostegodera">Pseudostegodera</tp:taxon-name-part><tp:taxon-name-part taxon-name-part-type="species" reg="qiului">qiului</tp:taxon-name-part></tp:taxon-name></italic> gen. et sp. nov., holotype <named-content xmlns:xlink="http://www.w3.org/1999/xlink" content-type="dwc:institutional_code" xlink:type="simple">IZCAS</named-content> TM206978 <bold>C</bold> p rotoconch, magnified <bold>D</bold> shell surface, magnified. Scale bar: 5 mm (<bold>A, B</bold>).</p></caption><graphic xmlns:xlink="http://www.w3.org/1999/xlink" xlink:href="zookeys-1059-001-g003.jpg" position="float" orientation="portrait" xlink:type="simple" id="oo_584116.jpg"><uri content-type="original_file" xlink:type="simple">https://binary.pensoft.net/fig/584116</uri></graphic></fig><fig id="F4" position="float" orientation="portrait"><object-id xmlns:xlink="http://www.w3.org/1999/xlink" content-type="doi" xlink:type="simple">10.3897/zookeys.1059.68385.figure4</object-id><object-id xmlns:xlink="http://www.w3.org/1999/xlink" content-type="arpha" xlink:type="simple">0548F50A-7620-5F6D-893F-1B746FCDE309</object-id><label>Figure 4.</label><caption><p>General anatomy <bold>A–D</bold><italic><tp:taxon-name><tp:taxon-name-part taxon-name-part-type="genus" reg="Stegodera">Stegodera</tp:taxon-name-part><tp:taxon-name-part taxon-name-part-type="species" reg="angusticollis">angusticollis</tp:taxon-name-part></tp:taxon-name></italic> (Martens, 1875), HBUMM08435 <bold>A</bold> lobe (arrowed) on the left side of mantle edge <bold>B</bold> lobe (arrowed) on the right side of mantle edge <bold>C</bold> internal surface of head region <bold>D</bold> jaw <bold>E–H</bold><italic><tp:taxon-name><tp:taxon-name-part taxon-name-part-type="genus" reg="Pseudostegodera">Pseudostegodera</tp:taxon-name-part><tp:taxon-name-part taxon-name-part-type="species" reg="qiului">qiului</tp:taxon-name-part></tp:taxon-name></italic> gen. et sp. nov., holotype <named-content xmlns:xlink="http://www.w3.org/1999/xlink" content-type="dwc:institutional_code" xlink:type="simple">IZCAS</named-content> TM206978 <bold>E</bold> jaw <bold>F</bold> internal surface of head region <bold>G</bold> lobe (arrowed) on the left side of mantle edge <bold>H</bold> lobe (arrowed) on the right side of mantle edge.</p></caption><graphic xmlns:xlink="http://www.w3.org/1999/xlink" xlink:href="zookeys-1059-001-g004.jpg" position="float" orientation="portrait" xlink:type="simple" id="oo_584117.jpg"><uri content-type="original_file" xlink:type="simple">https://binary.pensoft.net/fig/584117</uri></graphic></fig></tp:treatment-sec><ref-list><ref id="B36"><mixed-citation xmlns:xlink="http://www.w3.org/1999/xlink" xlink:type="simple"><person-group><name name-style="western"><surname>Schileyko</surname><given-names>AA</given-names></name></person-group> (<year>2003</year>) <article-title>Treatise on recent terrestrial pulmonate molluscs, Part 11. <tp:taxon-name><tp:taxon-name-part taxon-name-part-type="family">Trigonochlamydidae</tp:taxon-name-part></tp:taxon-name>, <tp:taxon-name><tp:taxon-name-part taxon-name-part-type="family">Papillodermidae</tp:taxon-name-part></tp:taxon-name>, <tp:taxon-name><tp:taxon-name-part taxon-name-part-type="family">Vitrinidae</tp:taxon-name-part></tp:taxon-name>, <tp:taxon-name><tp:taxon-name-part taxon-name-part-type="family">Limacidae</tp:taxon-name-part></tp:taxon-name>, <tp:taxon-name><tp:taxon-name-part taxon-name-part-type="family">Bielziidae</tp:taxon-name-part></tp:taxon-name>, <tp:taxon-name><tp:taxon-name-part taxon-name-part-type="family">Agriolimacidae</tp:taxon-name-part></tp:taxon-name>, <tp:taxon-name><tp:taxon-name-part taxon-name-part-type="family">Boettgerillidae</tp:taxon-name-part></tp:taxon-name>, <tp:taxon-name><tp:taxon-name-part taxon-name-part-type="family">Camaenidae</tp:taxon-name-part></tp:taxon-name>.</article-title><source>Ruthenica, Supplement</source><volume>2</volume>(<issue>11</issue>): <fpage>1467</fpage>–<lpage>1626</lpage>. [figs 1896–2098]</mixed-citation></ref><ref id="B46"><mixed-citation xmlns:xlink="http://www.w3.org/1999/xlink" xlink:type="simple"><person-group><name name-style="western"><surname>Wu</surname><given-names>M</given-names></name></person-group> (<year>2019</year>) <article-title>A taxonomic note on the helicoid land snail genus <italic><tp:taxon-name><tp:taxon-name-part taxon-name-part-type="genus">Traumatophora</tp:taxon-name-part></tp:taxon-name></italic> (<tp:taxon-name><tp:taxon-name-part taxon-name-part-type="suborder">Eupulmonata</tp:taxon-name-part></tp:taxon-name>, <tp:taxon-name><tp:taxon-name-part taxon-name-part-type="family">Camaenidae</tp:taxon-name-part></tp:taxon-name>).</article-title><source>ZooKeys</source><volume>835</volume>: <fpage>139</fpage>–<lpage>152</lpage>. <ext-link xlink:type="simple" ext-link-type="doi" xlink:href="10.3897/zookeys.835.32697">https://doi.org/10.3897/zookeys.835.32697</ext-link></mixed-citation></ref></ref-list></tp:taxon-treatment>
